# Supplementary material for: Resolution of sequence divergence for repeat-mediated deletions shows a polarity that is mediated by MLH1
Source: Nucleic Acids Res. 2023 Jan 9;51(2):650–67. doi: 10.1093/nar/gkac1240 (PMC9881173; doi:10.1093/nar/gkac1240)
Supplement: gkac1240_Supplemental_Files [file gkac1240_supplemental_files.zip]

Archive with 2 entries (2 files):
- MismatchResolutionSourceData_NAR_826.xlsx
- TrostSupplementalMaterials117.pdf
