# Supplementary material for: Resolution of sequence divergence for repeat-mediated deletions shows a polarity that is mediated by MLH1
Source: Nucleic Acids Res. 2023 Jan 9;51(2):650–67. doi: 10.1093/nar/gkac1240 (PMC9881173; doi:10.1093/nar/gkac1240)
Supplement: gkac1240_Supplemental_Files [file gkac1240_supplemental_files.zip › MismatchResolutionSourceData_NAR_826.xlsx]

## Sheet: WT 16bp-1
All reads representing ≥0.1% of the total reads for WT 16bp (Sample #1 of 3)
TargetSequence	Reads
AGCCACAGGCACCATGTCCAATCCTGGTGATGTCCGACCTGTTCCGCACAGGAGCAAAGTGTGCCGTTGTCTCTTCGGTCCCGTGGACAGTGAGCAGTTGCGCCGTGATTGCGATGCGCTCATGGCGGGCTGTCTCCAGGAGGCCCGAGAACGCTGGAACTTTGACTTCGTCACGGAGACGCCGCTCGAGGGCAACTTCGTCTGGGAGCGCGTTCGGAGTCTAGGGCTGCCCAAGGTCTACCTGAGCCCTGGATCCCGCAGCCGTGACGACCTGGGAGGGGACAAAAGGCCCAGTACTTCCTCTGCCCTACCGGTCGCCACCATGGTGAG	23451
AGCCACAGGCACCATGTCCAATCCTGGTGATGTCCGACCTGTTCCGCACAGGAGCAAAGTGTGCCGTTGTCTCTTCGGTCCCGTGGACAGTGAGCAGTTGCGCCGTGATTGCGATGCGCTCATGGCGGGCTGTCTCCAGGAGGCCCGAGAACGGTGGAACTTTGACTTCGTCACGGAGACGCCGCTGGAGGGCAACTTCGTCTGGGAGCGCGTTCGGAGCCTAGGGCTGCCCAAGGTCTACCTGAGCCCTGGGTCCCGCAGCCGTGACGACCTGGGAGGGGACAAAAGGCCCAGTACTTCCTCTGCCCTACCGGTCGCCACCATGGTGAG	10221
AGCCACAGGCACCATGTCCAATCCTGGTGATGTCCGACCTGTTCCGCACAGGAGCAAAGTGTGCCGTTGTCTCTTCGGTCCCGTGGATAGTGAGCAGTTGCGCCGTGATTGCGATGCGCTGATGGCGGGCTGTCTCCAGGAGGCCCGAGAACGCTGGAACTTTGACTTCGTCACGGAGACGCCGCTCGAGGGCAACTTCGTCTGGGAGCGCGTTCGGAGTCTAGGGCTGCCCAAGGTCTACCTGAGCCCTGGATCCCGCAGCCGTGACGACCTGGGAGGGGACAAAAGGCCCAGTACTTCCTCTGCCCTACCGGTCGCCACCATGGTGAG	8678
AGCCACAGGCACCATGTCCAATCCTGGTGATGTCCGACCTGTTCCGCACAGGAGCAAAGTGTGCCGTTGTCTCTTCGGTCCCGTGGACAGTGAGCAGTTGCGCCGTGATTGCGATGCGCTGATGGCGGGCTGTCTCCAGGAGGCCCGAGAACGCTGGAACTTTGACTTCGTCACGGAGACGCCGCTCGAGGGCAACTTCGTCTGGGAGCGCGTTCGGAGTCTAGGGCTGCCCAAGGTCTACCTGAGCCCTGGATCCCGCAGCCGTGACGACCTGGGAGGGGACAAAAGGCCCAGTACTTCCTCTGCCCTACCGGTCGCCACCATGGTGAG	7295
AGCCACAGGCACCATGTCCAATCCTGGTGATGTCCGACCTGTTCCGCACAGGAGTAAAGTGTGCCGTTGTCTCTTCGGTCCCGTGGATAGTGAGCAGTTGCGCCGTGATTGCGATGCGCTGATGGCGGGCTGTCTCCAGGAGGCCCGAGAACGCTGGAACTTTGACTTCGTCACGGAGACGCCGCTCGAGGGCAACTTCGTCTGGGAGCGCGTTCGGAGTCTAGGGCTGCCCAAGGTCTACCTGAGCCCTGGATCCCGCAGCCGTGACGACCTGGGAGGGGACAAAAGGCCCAGTACTTCCTCTGCCCTACCGGTCGCCACCATGGTGAG	5691
AGCCACAGGCACCATGTCCAATCCTGGTGATGTCCGACCTGTTCCGCACAGGAGCAAAGTGTGCCGTTGTCTCTTCGGTCCCGTGGACAGTGAGCAGTTGCGCCGTGATTGCGATGCGCTCATGGCGGGCTGTCTCCAGGAGGCCCGAGAACGGTGGAACTTTGACTTCGTCACGGAGACGCCGCTGGAGGGCAACTTCGTCTGGGAGCGCGTTCGGAGTCTAGGGCTGCCCAAGGTCTACCTGAGCCCTGGATCCCGCAGCCGTGACGACCTGGGAGGGGACAAAAGGCCCAGTACTTCCTCTGCCCTACCGGTCGCCACCATGGTGAG	5093
AGCCACAGGCACCATGTCCAATCCTGGTGATGTCCGACCTGTTCCGCACAGGAGCAAAGTGTGCCGTTGTCTCTTCGGTCCCGTGGACAGTGAGCAGTTGCGCCGTGATTGCGATGCGCTCATGGCGGGCTGTCTCCAGGAGGCCCGAGAACGGTGGAACTTTGACTTCGTCACGGAGACGCCGCTGGAGGGCAACTTCGTCTGGGAGCGCGTTCGGAGCCTAGGGCTGCCCAAGGTCTACCTGAGCCCTGGATCCCGCAGCCGTGACGACCTGGGAGGGGACAAAAGGCCCAGTACTTCCTCTGCCCTACCGGTCGCCACCATGGTGAG	4416
AGCCACAGGCACCATGTCCAATCCTGGTGATGTCCGACCTGTTCCGCACAGGAGCAAAGTGTGCCGTTGTCTCTTCGGTCCCGTGGACAGTGAGCAGTTGCGCCGTGATTGCGATGCGCTCATGGCGGGCTGTCTCCAGGAGGCCCGAGAACGGTGGAACTTTGACTTCGTCACGGAGACGCCGCTCGAGGGCAACTTCGTCTGGGAGCGCGTTCGGAGTCTAGGGCTGCCCAAGGTCTACCTGAGCCCTGGATCCCGCAGCCGTGACGACCTGGGAGGGGACAAAAGGCCCAGTACTTCCTCTGCCCTACCGGTCGCCACCATGGTGAG	4347
AGCCACAGGCACCATGTCCAATCCTGGTGATGTCCGACCTGTTCCGCACAGGAGCAAAGTGTGCCGTTGTCTCTTCGGTCCCGTGGACAGTGAGCAGTTGCGCCGTGATTGCGATGCGCTCATGGCGGGCTGTCTCCAGGAGGCCCGAGAACGGTGGAACTTTGACTTCGTCACGGAGACGCCGCTGGAGGGCAACTTCGTCTGGGAGCGCGTTCGGAGCCTAGGGCTGCCCAAGGTCTACCTGAGCCCTGGGTCCCGCAGCCGTGACGACCTGGGAGGGGACAAGAGGCCCAGTACTTCCTCTGCCCTACCGGTCGCCACCATGGTGAG	3152
AGCCACAGGCACCATGTCCAATCCTGGTGATGTCCGACCTGTTCCGCACAGGAGCAAAGTGTGCCGTTGTCTCTTCGGTCCCGTGGACAGTGAGCAGTTGCGCCGTGATTGCGATGCGCTCATGGCGGGCTGTCTCCAGGAGGCCCGAGAACGCTGGAACTTTGACTTCGTCACGGAGACGCCGCTCGAGGGCAACTTCGTCTGGGAGCGCGTTCGGAGCCTAGGGCTGCCCAAGGTCTACCTGAGCCCTGGGTCCCGCAGCCGTGACGACCTGGGAGGGGACAAAAGGCCCAGTACTTCCTCTGCCCTACCGGTCGCCACCATGGTGAG	1127
AGCCACAGGCACCATGTCCAATCCTGGTGATGTCCGACCTGTTCCGCACAGGAGCAAAGTGTGCCGTTGTCTCTTCGGTCCCGTGGACAGTGAGCAGTTGCGCCGTGATTGCGATGCGCTCATGGCGGGCTGTCTCCAGGAGGCCCGAGAACGCTGGAACTTTGACTTCGTCACGGAGACGCCGCTCGAGGGCAACTTCGTCTGGGAGCGCGTTCGGAGTCTAGGGCTGCCCAAGGTCTACCTGAGCCCTGGGTCCCGCAGCCGTGACGACCTGGGAGGGGACAAAAGGCCCAGTACTTCCTCTGCCCTACCGGTCGCCACCATGGTGAG	1061
AGCCACAGGCACCATGTCCAATCCTGGTGATGTCCGACCTGTTCCGCACAGGAGCAAAGTGTGCCGTTGTCTCTTCGGTCCCGTGGACAGTGAGCAGTTGCGCCGTGATTGCGATGCGCTCATGGCGGGCTGTCTCCAGGAGGCCCGAGAACGCTGGAACTTTGACTTCGTCACGGAGACGCCGCTGGAGGGCAACTTCGTCTGGGAGCGCGTTCGGAGCCTAGGGCTGCCCAAGGTCTACCTGAGCCCTGGGTCCCGCAGCCGTGACGACCTGGGAGGGGACAAAAGGCCCAGTACTTCCTCTGCCCTACCGGTCGCCACCATGGTGAG	999
AGCCACAGGCACCATGTCCAATCCTGGTGATGTCCGACCTGTTCCGCACAGGAGCAAAGTGTGCCGTTGTCTCTTCGGTCCCGTGGATAGTGAGCAGTTGCGCCGTGATTGCGATGCGCTCATGGCGGGCTGTCTCCAGGAGGCCCGAGAACGCTGGAACTTTGACTTCGTCACGGAGACGCCGCTCGAGGGCAACTTCGTCTGGGAGCGCGTTCGGAGTCTAGGGCTGCCCAAGGTCTACCTGAGCCCTGGATCCCGCAGCCGTGACGACCTGGGAGGGGACAAAAGGCCCAGTACTTCCTCTGCCCTACCGGTCGCCACCATGGTGAG	775
AGCCACAGGCACCATGTCCAATCCTGGTGATGTCCGACCTGTTCCGCACAGGAGCAAAGTGTGCCGTTGTCTCTTCGGTCCCGTGGACAGTGAGCAGTTGCGCCGTGATTGCGATGCGCTCATGGCGGGCTGTCTCCAGGAGGCCCGAGAACGCTGGAACTTTGACTTCGTCACGGAGACGCCGCTCGAGGGCAACTTCGTCTGGGAGCGCGTTCGGAGCCTAGGGCTGCCCAAGGTCTACCTGAGCCCTGGGTCCCGCAGCCGTGACGACCTGGGAGGGGACAAGAGGCCCAGTACTTCCTCTGCCCTACCGGTCGCCACCATGGTGAG	654
AGCCACAGGCACCATGTCCAATCCTGGTGATGTCCGACCTGTTCCGCACAGGAGCAAAGTGTGCCGTTGTCTCTTCGGTCCCGTGGACAGTGAGCAGTTGCGCCGTGATTGCGATGCGCTCATGGCGGGCTGTCTCCAGGAGGCCCGAGAACGCTGGAACTTTGACTTCGTCACGGAGACGCCGCTCGAGGGCAACTTCGTCTGGGAGCGCGTTCGGAGCCTAGGGCTGCCCAAGGTCTACCTGAGCCCTGGATCCCGCAGCCGTGACGACCTGGGAGGGGACAAAAGGCCCAGTACTTCCTCTGCCCTACCGGTCGCCACCATGGTGAG	644
AGCCACAGGCACCATGTCCAATCCTGGTGATGTCCGACCTGTTCCGCACAGGAGCAAAGTGTGCCGTTGTCTCTTCGGTCCCGTGGACAGTGAGCAGTTGCGCCGTGATTGCGATGCGCTCATGGCGGGCTGTCTCCAGGAGGCCCGAGAACGCTGGAACTTTGACTTCGTCACGGAGACGCCGCTGGAGGGCAACTTCGTCTGGGAGCGCGTTCGGAGTCTAGGGCTGCCCAAGGTCTACCTGAGCCCTGGATCCCGCAGCCGTGACGACCTGGGAGGGGACAAAAGGCCCAGTACTTCCTCTGCCCTACCGGTCGCCACCATGGTGAG	626
AGCCACAGGCACCATGTCCAATCCTGGTGATGTCCGACCTGTTCCGCACAGGAGCAAAGTGTGCCGTTGTCTCTTCGGTCCCGTGGACAGTGAGCAGTTGCGCCGTGATTGCGATGCGCTCATGGCGGGCTGTCTCCAGGAGGCCCGAGAACGCTGGAACTTTGACTTCGTCACGGAGACGCCGCTGGAGGGCAACTTCGTCTGGGAGCGCGTTCGGAGCCTAGGGCTGCCCAAGGTCTACCTGAGCCCTGGATCCCGCAGCCGTGACGACCTGGGAGGGGACAAAAGGCCCAGTACTTCCTCTGCCCTACCGGTCGCCACCATGGTGAG	561
AGCCACAGGCACCATGTCCAATCCTGGTGATGTCCGACCTGTTCCGCACAGGAGTAAAGTGTGCCGTTGTCTCTTCGGTCCCGTGGACAGTGAGCAGTTGCGCCGTGATTGCGATGCGCTCATGGCGGGCTGTCTCCAGGAGGCCCGAGAACGCTGGAACTTTGACTTCGTCACGGAGACGCCGCTCGAGGGCAACTTCGTCTGGGAGCGCGTTCGGAGTCTAGGGCTGCCCAAGGTCTACCTGAGCCCTGGATCCCGCAGCCGTGACGACCTGGGAGGGGACAAAAGGCCCAGTACTTCCTCTGCCCTACCGGTCGCCACCATGGTGAG	515
AGCCACAGGCACCATGTCCAATCCTGGTGATGTCCGACCTGTTCCGCACAGGAGCAAAGTGTGCCGTTGTCTCTTCGGTCCCGTGGACAGTGAGCAGTTGCGCCGTGATTGCGATGCGCTGATGGCGGGCTGTCTCCAGGAGGCCCGAGAACGGTGGAACTTTGACTTCGTCACGGAGACGCCGCTCGAGGGCAACTTCGTCTGGGAGCGCGTTCGGAGTCTAGGGCTGCCCAAGGTCTACCTGAGCCCTGGATCCCGCAGCCGTGACGACCTGGGAGGGGACAAAAGGCCCAGTACTTCCTCTGCCCTACCGGTCGCCACCATGGTGAG	447
AGCCACAGGCACCATGTCCAATCCTGGTGATGTCCGACCTGTTCCGCACAGGAGTAAAGTGTGCCGTTGTCTCTTCGGTCCCGTGGATAGTGAGCAGTTGCGCCGTGATTGCGATGCGCTCATGGCGGGCTGTCTCCAGGAGGCCCGAGAACGCTGGAACTTTGACTTCGTCACGGAGACGCCGCTCGAGGGCAACTTCGTCTGGGAGCGCGTTCGGAGTCTAGGGCTGCCCAAGGTCTACCTGAGCCCTGGATCCCGCAGCCGTGACGACCTGGGAGGGGACAAAAGGCCCAGTACTTCCTCTGCCCTACCGGTCGCCACCATGGTGAG	426
AGCCACAGGCACCATGTCCAATCCTGGTGATGTCCGACCTGTTCCGCACAGGAGCAAAGTGTGCCGTTGTCTCTTCGGTCCCGTGGATAGTGAGCAGTTGCGCCGTGATTGCGATGCGCTGATGGCGGGCTGTCTCCAGGAGGCCCGAGAACGCTGGAACTTTGACTTCGTCACGGAGACGCCGCTCGAGGGCAACTTCGTCTGGGAGCGCGTTCGGAGTCTAGGGCTGCCCAAGGTCTACCTGAGCCCTGGGTCCCGCAGCCGTGACGACCTGGGAGGGGACAAAAGGCCCAGTACTTCCTCTGCCCTACCGGTCGCCACCATGGTGAG	381
AGCCACAGGCACCATGTCCAATCCTGGTGATGTCCGACCTGTTCCGCACAGGAGCAAAGTGTGCCGTTGTCTCTTCGGTCCCGTGGACAGTGAGCAGTTGCGCCGTGATTGCGATGCGCTCATGGCGGGCTGTCTCCAGGAGGCCCGAGAACGCTGGAACTTTGACTTCGTCACGGAGACGCCGCTCGAGGGCAACTTCGTCTGGGAGCGCGTTCGGAGTCTAGGGCTGCCCAAGGTCTACCTGAGCCCTGGATCCCGCAGCCGTGACGACCTGGGAGGGGACAAGAGGCCCAGTACTTCCTCTGCCCTACCGGTCGCCACCATGGTGAG	373
AGCCACAGGCACCATGTCCAATCCTGGTGATGTCCGACCTGTTCCGCACAGGAGCAAAGTGTGCCGTTGTCTCTTCGGTCCCGTGGATAGTGAGCAGTTGCGCCGTGATTGCGATGCGCTGATGGCGGGCTGTCTCCAGGAGGCCCGAGAACGCTGGAACTTTGACTTCGTCACGGAGACGCCGCTGGAGGGCAACTTCGTCTGGGAGCGCGTTCGGAGCCTAGGGCTGCCCAAGGTCTACCTGAGCCCTGGGTCCCGCAGCCGTGACGACCTGGGAGGGGACAAAAGGCCCAGTACTTCCTCTGCCCTACCGGTCGCCACCATGGTGAG	370
AGCCACAGGCACCATGTCCAATCCTGGTGATGTCCGACCTGTTCCGCACAGGAGCAAAGTGTGCCGTTGTCTCTTCGGTCCCGTGGATAGTGAGCAGTTGCGCCGTGATTGCGATGCGCTGATGGCGGGCTGTCTCCAGGAGGCCCGAGAACGCTGGAACTTTGACTTCGTCACGGAGACGCCGCTCGAGGGCAACTTCGTCTGGGAGCGCGTTCGGAGCCTAGGGCTGCCCAAGGTCTACCTGAGCCCTGGGTCCCGCAGCCGTGACGACCTGGGAGGGGACAAAAGGCCCAGTACTTCCTCTGCCCTACCGGTCGCCACCATGGTGAG	363
AGCCACAGGCACCATGTCCAATCCTGGTGATGTCCGACCTGTTCCGCACAGGAGCAAAGTGTGCCGTTGTCTCTTCGGTCCCGTGGACAGTGAGCAGTTGCGCCGTGATTGCGATGCGCTGATGGCGGGCTGTCTCCAGGAGGCCCGAGAACGCTGGAACTTTGACTTCGTCACGGAGACGCCGCTCGAGGGCAACTTCGTCTGGGAGCGCGTTCGGAGCCTAGGGCTGCCCAAGGTCTACCTGAGCCCTGGGTCCCGCAGCCGTGACGACCTGGGAGGGGACAAAAGGCCCAGTACTTCCTCTGCCCTACCGGTCGCCACCATGGTGAG	349
AGCCACAGGCACCATGTCCAATCCTGGTGATGTCCGACCTGTTCCGCACAGGAGCAAAGTGTGCCGTTGTCTCTTCGGTCCCGTGGACAGTGAGCAGTTGCGCCGTGATTGCGATGCGCTCATGGCGGGCTGTCTCCAGGAGGCCCGAGAACGGTGGAACTTTGACTTCGTCACGGAGACGCCGCTGGAGGGCAACTTCGTCTGGGAGCGCGTTCGGAGTCTAGGGCTGCCCAAGGTCTACCTGAGCCCTGGGTCCCGCAGCCGTGACGACCTGGGAGGGGACAAAAGGCCCAGTACTTCCTCTGCCCTACCGGTCGCCACCATGGTGAG	335
AGCCACAGGCACCATGTCCAATCCTGGTGATGTCCGACCTGTTCCGCACAGGAGCAAAGTGTGCCGTTGTCTCTTCGGTCCCGTGGACAGTGAGCAGTTGCGCCGTGATTGCGATGCGCTGATGGCGGGCTGTCTCCAGGAGGCCCGAGAACGCTGGAACTTTGACTTCGTCACGGAGACGCCGCTCGAGGGCAACTTCGTCTGGGAGCGCGTTCGGAGTCTAGGGCTGCCCAAGGTCTACCTGAGCCCTGGGTCCCGCAGCCGTGACGACCTGGGAGGGGACAAAAGGCCCAGTACTTCCTCTGCCCTACCGGTCGCCACCATGGTGAG	333
AGCCACAGGCACCATGTCCAATCCTGGTGATGTCCGACCTGTTCCGCACAGGAGCAAAGTGTGCCGTTGTCTCTTCGGTCCCGTGGACAGTGAGCAGTTGCGCCGTGATTGCGATGCGCTCATGGCGGGCTGTCTCCAGGAGGCCCGAGAACGCTGGAACTTTGACTTCGTCACGGAGACGCCGCTCGAGGGCAACTTCGTCTGGGAGCGCGTTCGGAGTCTAGGGCTGCCCAAGGTCTACCTGAGCCCTGGGTCCCGCAGCCGTGACGACCTGGGAGGGGACAAGAGGCCCAGTACTTCCTCTGCCCTACCGGTCGCCACCATGGTGAG	328
AGCCACAGGCACCATGTCCAATCCTGGTGATGTCCGACCTGTTCCGCACAGGAGCAAAGTGTGCCGTTGTCTCTTCGGTCCCGTGGATAGTGAGCAGTTGCGCCGTGATTGCGATGCGCTCATGGCGGGCTGTCTCCAGGAGGCCCGAGAACGGTGGAACTTTGACTTCGTCACGGAGACGCCGCTGGAGGGCAACTTCGTCTGGGAGCGCGTTCGGAGCCTAGGGCTGCCCAAGGTCTACCTGAGCCCTGGGTCCCGCAGCCGTGACGACCTGGGAGGGGACAAAAGGCCCAGTACTTCCTCTGCCCTACCGGTCGCCACCATGGTGAG	305
AGCCACAGGCACCATGTCCAATCCTGGTGATGTCCGACCTGTTCCGCACAGGAGCAAAGTGTGCCGTTGTCTCTTCGGTCCCGTGGACAGTGAGCAGTTGCGCCGTGATTGCGATGCGCTCATGGCGGGCTGTCTCCAGGAGGCCCGAGAACGGTGGAACTTT------------------------------------------GAGCGCGTTCGGAGTCTAGGGCTGCCCAAGGTCTACCTGAGCCCTGGATCCCGCAGCCGTGACGACCTGGGAGGGGACAAAAGGCCCAGTACTTCCTCTGCCCTACCGGTCGCCACCATGGTGAG	303
AGCCACAGGCACCATGTCCAATCCTGGTGATGTCCGACCTGTTCCGCACAGGAGCAAAGTGTGCCGTTGTCTCTTCGGTCCCGTGGACAGTGAGCAGTTGCGCCGTGATTGCGATGCGCTGATGGCGGGCTGTCTCCAGGAGGCCCGAGAACGCTGGAACTTTGACTTCGTCACGGAGACGCCGCTGGAGGGCAACTTCGTCTGGGAGCGCGTTCGGAGCCTAGGGCTGCCCAAGGTCTACCTGAGCCCTGGGTCCCGCAGCCGTGACGACCTGGGAGGGGACAAAAGGCCCAGTACTTCCTCTGCCCTACCGGTCGCCACCATGGTGAG	298
AGCCACAGGCACCATGTCCAATCCTGGTGATGTCCGACCTGTTCCGCACAGGAGCAAAGTGTGCCGTTGTCTCTTCGGTCCCGTGGATAGTGAGCAGTTGCGCCGTGATTGCGATGCGCTGATGGCGGGCTGTCTCCAGGAGGCCCGAGAACGGTGGAACTTTGACTTCGTCACGGAGACGCCGCTGGAGGGCAACTTCGTCTGGGAGCGCGTTCGGAGCCTAGGGCTGCCCAAGGTCTACCTGAGCCCTGGGTCCCGCAGCCGTGACGACCTGGGAGGGGACAAAAGGCCCAGTACTTCCTCTGCCCTACCGGTCGCCACCATGGTGAG	271
AGCCACAGGCACCATGTCCAATCCTGGTGATGTCCGACCTGTTCCGCACAGGAGCAAAGTGTGCCGTTGTCTCTTCGGTCCCGTGGACAGTGAGCAGTTGCGCCGTGATTGCGATGCGCTGATGGCGGGCTGTCTCCAGGAGGCCCGAGAACGGTGGAACTTTGACTTCGTCACGGAGACGCCGCTGGAGGGCAACTTCGTCTGGGAGCGCGTTCGGAGCCTAGGGCTGCCCAAGGTCTACCTGAGCCCTGGGTCCCGCAGCCGTGACGACCTGGGAGGGGACAAAAGGCCCAGTACTTCCTCTGCCCTACCGGTCGCCACCATGGTGAG	266
AGCCACAGGCACCATGTCCAATCCTGGTGATGTCCGACCTGTTCCGCACAGGAGCAAAGTGTGCCGTTGTCTCTTCGGTCCCGTGGACAGTGAGCAGTTGCGCCGTGATTGCGATGCGCTCATGGCGGGCTGTCTCCAGGAGGCCCGAGAACGCTGGAACTTTGACTTCGTCACGGAGACGCCGCTGGAGGGCAACTTCGTCTGGGAGCGCGTTCGGAGCCTAGGGCTGCCCAAGGTCTACCTGAGCCCTGGGTCCCGCAGCCGTGACGACCTGGGAGGGGACAAGAGGCCCAGTACTTCCTCTGCCCTACCGGTCGCCACCATGGTGAG	264
AGCCACAGGCACCATGTCCAATCCTGGTGATGTCCGACCTGTTCCGCACAGGAGCAAAGTGTGCCGTTGTCTCTTCGGTCCCGTGGACAGTGAGCAGTTGCGCCGTGATTGCGATGCGCTCATGGCGGGCTGTCTCCAGGAGGCCCGAGAAC------------------------------------------------------------------------GGCTGCCCAAGGTCTACCTGAGCCCTGGATCCCGCAGCCGTGACGACCTGGGAGGGGACAAAAGGCCCAGTACTTCCTCTGCCCTACCGGTCGCCACCATGGTGAG	263
AGCCACAGGCACCATGTCCAATCCTGGTGATGTCCGACCTGTTCCGCACAGGAGCAAAGTGTGCCGTTGTCTCTTCGGTCCCGTGGACAGTGAGCAGTTGCGCCGTGATTGCGATGCGCTCATGGCGGGCTGTCTCCAGGAGGCCCGAGAACGGTGGAACTTTGACTTCGTCACGGAGACGCCGCTCGAGGGCAACTTCGTCTGGGAGCGCGTTCGGAGCCTAGGGCTGCCCAAGGTCTACCTGAGCCCTGGGTCCCGCAGCCGTGACGACCTGGGAGGGGACAAAAGGCCCAGTACTTCCTCTGCCCTACCGGTCGCCACCATGGTGAG	259
AGCCACAGGCACCATGTCCAATCCTGGTGATGTCCGACCTGTTCCGCACAGGAGTAAAGTGTGCCGTTGTCTCTTCGGTCCCGTGGACAGTGAGCAGTTGCGCCGTGATTGCGATGCGCTGATGGCGGGCTGTCTCCAGGAGGCCCGAGAACGCTGGAACTTTGACTTCGTCACGGAGACGCCGCTCGAGGGCAACTTCGTCTGGGAGCGCGTTCGGAGTCTAGGGCTGCCCAAGGTCTACCTGAGCCCTGGATCCCGCAGCCGTGACGACCTGGGAGGGGACAAAAGGCCCAGTACTTCCTCTGCCCTACCGGTCGCCACCATGGTGAG	233
AGCCACAGGCACCATGTCCAATCCTGGTGATGTCCGACCTGTTCCGCACAGGAGCAAAGTGTGCCGTTGTCTCTTCGGTCCCGTGGACAGTGAGCAGTTGCGCCGTGATTGCGATGCGCTCATGGCGGGCTGTCTCCAGGAGGCCCGAGAACGGTGGAACTTTGACTTCGTCACGGAGACGCCGCTCGAGGGCAACTTCGTCTGGGAGCGCGTTCGGAGTCTAGGGCTGCCCAAGGTCTACCTGAGCCCTGGGTCCCGCAGCCGTGACGACCTGGGAGGGGACAAAAGGCCCAGTACTTCCTCTGCCCTACCGGTCGCCACCATGGTGAG	227
AGCCACAGGCACCATGTCCAATCCTGGTGATGTCCGACCTGTTCCGCACAGGAGTAAAGTGTGCCGTTGTCTCTTCGGTCCCGTGGATAGTGAGCAGTTGCGCCGTGATTGCGATGCGCTGATGGCGGGCTGTCTCCAGGAGGCCCGAGAACGCTGGAACTTTGACTTCGTCACGGAGACGCCGCTCGAGGGCAACTTCGTCTGGGAGCGCGTTCGGAGCCTAGGGCTGCCCAAGGTCTACCTGAGCCCTGGGTCCCGCAGCCGTGACGACCTGGGAGGGGACAAAAGGCCCAGTACTTCCTCTGCCCTACCGGTCGCCACCATGGTGAG	226
AGCCACAGGCACCATGTCCAATCCTGGTGATGTCCGACCTGTTCCGCACAGGAGTAAAGTGTGCCGTTGTCTCTTCGGTCCCGTGGATAGTGAGCAGTTGCGCCGTGATTGCGATGCGCTGATGGCGGGCTGTCTCCAGGAGGCCCGAGAACGCTGGAACTTTGACTTCGTCACGGAGACGCCGCTCGAGGGCAACTTCGTCTGGGAGCGCGTTCGGAGTCTAGGGCTGCCCAAGGTCTACCTGAGCCCTGGGTCCCGCAGCCGTGACGACCTGGGAGGGGACAAAAGGCCCAGTACTTCCTCTGCCCTACCGGTCGCCACCATGGTGAG	226
AGCCACAGGCACCATGTCCAATCCTGGTGATGTCCGACCTGTTCCGCACAGGAGTAAAGTGTGCCGTTGTCTCTTCGGTCCCGTGGACAGTGAGCAGTTGCGCCGTGATTGCGATGCGCTCATGGCGGGCTGTCTCCAGGAGGCCCGAGAACGGTGGAACTTTGACTTCGTCACGGAGACGCCGCTGGAGGGCAACTTCGTCTGGGAGCGCGTTCGGAGCCTAGGGCTGCCCAAGGTCTACCTGAGCCCTGGGTCCCGCAGCCGTGACGACCTGGGAGGGGACAAAAGGCCCAGTACTTCCTCTGCCCTACCGGTCGCCACCATGGTGAG	213
AGCCACAGGCACCATGTCCAATCCTGGTGATGTCCGACCTGTTCCGCACAGGAGCAAAGTGTGCCGTTGTCTCTTCGGTCCCGTGGACAGTGAGCAGTTGCGCCGTGATTGCGATGCGCTGATGGCGGGCTGTCTCCAGGAGGCCCGAGAACGCTGGAACTTTGACTTCGTCACGGAGACGCCGCTCGAGGGCAACTTCGTCTGGGAGCGCGTTCGGAGCCTAGGGCTGCCCAAGGTCTACCTGAGCCCTGGATCCCGCAGCCGTGACGACCTGGGAGGGGACAAAAGGCCCAGTACTTCCTCTGCCCTACCGGTCGCCACCATGGTGAG	212
AGCCACAGGCACCATGTCCAATCCTGGTGATGTCCGACCTGTTCCGCACAGGAGCAAAGTGTGCCGTTGTCTCTTCGGTCCCGTGGATAGTGAGCAGTTGCGCCGTGATTGCGATGCGCTGATGGCGGGCTGTCTCCAGGAGGCCCGAGAACGCTGGAACTTTGACTTCGTCACGGAGACGCCGCTGGAGGGCAACTTCGTCTGGGAGCGCGTTCGGAGTCTAGGGCTGCCCAAGGTCTACCTGAGCCCTGGATCCCGCAGCCGTGACGACCTGGGAGGGGACAAAAGGCCCAGTACTTCCTCTGCCCTACCGGTCGCCACCATGGTGAG	207
AGCCACAGGCACCATGTCCAATCCTGGTGATGTCCGACCTGTTCCGCACAGGAGCAAAGTGTGCCGTTGTCTCTTCGGTCCCGTGGATAGTGAGCAGTTGCGCCGTGATTGCGATGCGCTGATGGCGGGCTGTCTCCAGGAGGCCCGAGAACGCTGGAACTTTGACTTCGTCACGGAGACGCCGCTCGAGGGCAACTTCGTCTGGGAGCGCGTTCGGAGCCTAGGGCTGCCCAAGGTCTACCTGAGCCCTGGATCCCGCAGCCGTGACGACCTGGGAGGGGACAAAAGGCCCAGTACTTCCTCTGCCCTACCGGTCGCCACCATGGTGAG	204
AGCCACAGGCACCATGTCCAATCCTGGTGATGTCCGACCTGTTCCGCACAGGAGTAAAGTGTGCCGTTGTCTCTTCGGTCCCGTGGATAGTGAGCAGTTGCGCCGTGATTGCGATGCGCTGATGGCGGGCTGTCTCCAGGAGGCCCGAGAACGCTGGAACTTTGACTTCGTCACGGAGACGCCGCTGGAGGGCAACTTCGTCTGGGAGCGCGTTCGGAGCCTAGGGCTGCCCAAGGTCTACCTGAGCCCTGGGTCCCGCAGCCGTGACGACCTGGGAGGGGACAAAAGGCCCAGTACTTCCTCTGCCCTACCGGTCGCCACCATGGTGAG	194
AGCCACAGGCACCATGTCCAATCCTGGTGATGTCCGACCTGTTCCGCACAGGAGCAAAGTGTGCCGTTGTCTCTTCGGTCCCGTGGATAGTGAGCAGTTGCGCCGTGATTGCGATGCGCTGATGGCGGGCTGTCTCCAGGAGGCCCGAGAACGCTGGAACTTTGACTTCGTCACGGAGACGCCGCTGGAGGGCAACTTCGTCTGGGAGCGCGTTCGGAGCCTAGGGCTGCCCAAGGTCTACCTGAGCCCTGGATCCCGCAGCCGTGACGACCTGGGAGGGGACAAAAGGCCCAGTACTTCCTCTGCCCTACCGGTCGCCACCATGGTGAG	191
AGCCACAGGCACCATGTCCAATCCTGGTGATGTCCGACCTGTTCCGCACAGGAGCAAAGTGTGCCGTTGTCTCTTCGGTCCCGTGGATAGTGAGCAGTTGCGCCGTGATTGCGATGCGCTCATGGCGGGCTGTCTCCAGGAGGCCCGAGAACGGTGGAACTTTGACTTCGTCACGGAGACGCCGCTGGAGGGCAACTTCGTCTGGGAGCGCGTTCGGAGTCTAGGGCTGCCCAAGGTCTACCTGAGCCCTGGATCCCGCAGCCGTGACGACCTGGGAGGGGACAAAAGGCCCAGTACTTCCTCTGCCCTACCGGTCGCCACCATGGTGAG	189
AGCCACAGGCACCATGTCCAATCCTGGTGATGTCCGACCTGTTCCGCACAGGAGCAAAGTGTGCCGTTGTCTCTTCGGTCCCGTGGACAGTGAGCAGTTGCGCCGTGATTGCGATGCGCTGATGGCGGGCTGTCTCCAGGAGGCCCGAGAACGGTGGAACTTTGACTTCGTCACGGAGACGCCGCTGGAGGGCAACTTCGTCTGGGAGCGCGTTCGGAGTCTAGGGCTGCCCAAGGTCTACCTGAGCCCTGGATCCCGCAGCCGTGACGACCTGGGAGGGGACAAAAGGCCCAGTACTTCCTCTGCCCTACCGGTCGCCACCATGGTGAG	179
AGCCACAGGCACCATGTCCAATCCTGGTGATGTCCGACCTGTTCCGCACAGGAGCAAAGTGTGCCGTTGTCTCTTCGGTCCCGTGGATAGTGAGCAGTTGCGCCGTGATTGCGATGCGCTGATGGCGGGCTGTCTCCAGGAGGCCCGAGAACGGTGGAACTTTGACTTCGTCACGGAGACGCCGCTCGAGGGCAACTTCGTCTGGGAGCGCGTTCGGAGTCTAGGGCTGCCCAAGGTCTACCTGAGCCCTGGATCCCGCAGCCGTGACGACCTGGGAGGGGACAAAAGGCCCAGTACTTCCTCTGCCCTACCGGTCGCCACCATGGTGAG	172
AGCCACAGGCACCATGTCCAATCCTGGTGATGTCCGACCTGTTCCGCACAGGAGTAAAGTGTGCCGTTGTCTCTTCGGTCCCGTGGATAGTGAGCAGTTGCGCCGTGATTGCGATGCGCTCATGGCGGGCTGTCTCCAGGAGGCCCGAGAACGGTGGAACTTTGACTTCGTCACGGAGACGCCGCTGGAGGGCAACTTCGTCTGGGAGCGCGTTCGGAGCCTAGGGCTGCCCAAGGTCTACCTGAGCCCTGGGTCCCGCAGCCGTGACGACCTGGGAGGGGACAAAAGGCCCAGTACTTCCTCTGCCCTACCGGTCGCCACCATGGTGAG	169
AGCCACAGGCACCATGTCCAATCCTGGTGATGTCCGACCTGTTCCGCACAGGAGCAAAGTGTGCCGTTGTCTCTTCGGTCCCGTGGACAGTGAGCAGTTGCGCCGTGATTGCGATGCGCTGATGGCGGGCTGTCTCCAGGAGGCCCGAGAACGCTGGAACTTTGACTTCGTCACGGAGACGCCGCTGGAGGGCAACTTCGTCTGGGAGCGCGTTCGGAGTCTAGGGCTGCCCAAGGTCTACCTGAGCCCTGGATCCCGCAGCCGTGACGACCTGGGAGGGGACAAAAGGCCCAGTACTTCCTCTGCCCTACCGGTCGCCACCATGGTGAG	168
AGCCACAGGCACCATGTCCAATCCTGGTGATGTCCGACCTGTTCCGCACAGGAGTAAAGTGTGCCGTTGTCTCTTCGGTCCCGTGGATAGTGAGCAGTTGCGCCGTGATTGCGATGCGCTGATGGCGGGCTGTCTCCAGGAGGCCCGAGAACGGTGGAACTTTGACTTCGTCACGGAGACGCCGCTGGAGGGCAACTTCGTCTGGGAGCGCGTTCGGAGCCTAGGGCTGCCCAAGGTCTACCTGAGCCCTGGGTCCCGCAGCCGTGACGACCTGGGAGGGGACAAAAGGCCCAGTACTTCCTCTGCCCTACCGGTCGCCACCATGGTGAG	167
AGCCACAGGCACCATGTCCAATCCTGGTGATGTCCGACCTGTTCCGCACAGGAGCAAAGTGTGCCGTTGTCTCTTCGGTCCCGTGGATAGTGAGCAGTTGCGCCGTGATTGCGATGCGCTCATGGCGGGCTGTCTCCAGGAGGCCCGAGAACGGTGGAACTTTGACTTCGTCACGGAGACGCCGCTCGAGGGCAACTTCGTCTGGGAGCGCGTTCGGAGTCTAGGGCTGCCCAAGGTCTACCTGAGCCCTGGATCCCGCAGCCGTGACGACCTGGGAGGGGACAAAAGGCCCAGTACTTCCTCTGCCCTACCGGTCGCCACCATGGTGAG	167
AGCCACAGGCACCATGTCCAATCCTGGTGATGTCCGACCTGTTCCGCACAGGAGCAAAGTGTGCCGTTGTCTCTTCGGTCCCGTGGACAGTGAGCAGTTGCGCCGTGATTGCGATGCGCTCATGGCGGGCTGTCTCCAGGAGGCCCGAGAACGG------------------------------------------------TGGGAGCGCGTTCGGAGTCTAGGGCTGCCCAAGGTCTACCTGAGCCCTGGATCCCGCAGCCGTGACGACCTGGGAGGGGACAAAAGGCCCAGTACTTCCTCTGCCCTACCGGTCGCCACCATGGTGAG	165
AGCCACAGGCACCATGTCCAATCCTGGTGATGTCCGACCTGTTCCGCACAGGAGCAAAGTGTGCCGTTGTCTCTTCGGTCCCGTGGACAGTGAGCAGTTGCGCCGTGATTGCGATGCGCTGATGGCGGGCTGTCTCCAGGAGGCCCGAGAACGCTGGAACTTTGACTTCGTCACGGAGACGCCGCTGGAGGGCAACTTCGTCTGGGAGCGCGTTCGGAGCCTAGGGCTGCCCAAGGTCTACCTGAGCCCTGGATCCCGCAGCCGTGACGACCTGGGAGGGGACAAAAGGCCCAGTACTTCCTCTGCCCTACCGGTCGCCACCATGGTGAG	162
AGCCACAGGCACCATGTCCAATCCTGGTGATGTCCGACCTGTTCCGCACAGGAGCAAAGTGTGCCGTTGTCTCTTCGGTCCCGTGGATAGTGAGCAGTTGCGCCGTGATTGCGATGCGCTCATGGCGGGCTGTCTCCAGGAGGCCCGAGAACGGTGGAACTTTGACTTCGTCACGGAGACGCCGCTGGAGGGCAACTTCGTCTGGGAGCGCGTTCGGAGCCTAGGGCTGCCCAAGGTCTACCTGAGCCCTGGATCCCGCAGCCGTGACGACCTGGGAGGGGACAAAAGGCCCAGTACTTCCTCTGCCCTACCGGTCGCCACCATGGTGAG	155
AGCCACAGGCACCATGTCCAATCCTGGTGATGTCCGACCTGTTCCGCACAGGAGCAAAGTGTGCCGTTGTCTCTTCGGTCCCGTGGATAGTGAGCAGTTGCGCCGTGATTGCGATGCGCTGATGGCGGGCTGTCTCCAGGAGGCCCGAGAACGGTGGAACTTTGACTTCGTCACGGAGACGCCGCTGGAGGGCAACTTCGTCTGGGAGCGCGTTCGGAGTCTAGGGCTGCCCAAGGTCTACCTGAGCCCTGGATCCCGCAGCCGTGACGACCTGGGAGGGGACAAAAGGCCCAGTACTTCCTCTGCCCTACCGGTCGCCACCATGGTGAG	148
AGCCACAGGCACCATGTCCAATCCTGGTGATGTCCGACCTGTTCCGCACAGGAGCAAAGTGTGCCGTTGTCTCTTCGGTCCCGTGGACAGTGAGCAGTTGCGCCGTGATTGCGATGCGCTGATGGCGGGCTGTCTCCAGGAGGCCCGAGAACGGTGGAACTTTGACTTCGTCACGGAGACGCCGCTGGAGGGCAACTTCGTCTGGGAGCGCGTTCGGAGCCTAGGGCTGCCCAAGGTCTACCTGAGCCCTGGATCCCGCAGCCGTGACGACCTGGGAGGGGACAAAAGGCCCAGTACTTCCTCTGCCCTACCGGTCGCCACCATGGTGAG	145
AGCCACAGGCACCATGTCCAATCCTGGTGATGTCCGACCTGTTCCGCACAGGAGCAAAGTGTGCCGTTGTCTCTTCGGTCCCGTGGACAGTGAGCAGTTGCGCCGTGATTGCGATGCGCTGATGGCGGGCTGTCTCCAGGAGGCCCGAGAACGCTGGAACTTTGACTTCGTCACGGAGACGCCGCTCGAGGGCAACTTCGTCTGGGAGCGCGTTCGGAGTCTAGGGCTGCCCAAGGTCTACCTGAGCCCTGGATCCCGCAGCCGTGACGACCTGGGAGGGGACAAGAGGCCCAGTACTTCCTCTGCCCTACCGGTCGCCACCATGGTGAG	143
AGCCACAGGCACCATGTCCAATCCTGGTGATGTCCGACCTGTTCCGCACAGGAGCAAAGTGTGCCGTTGTCTCTTCGGTCCCGTGGATAGTGAGCAGTTGCGCCGTGATTGCGATGCGCTGATGGCGGGCTGTCTCCAGGAGGCCCGAGAACGCTGGAACTTTGACTTCGTCACGGAGACGCCGCTCGAGGGCAACTTCGTCTGGGAGCGCGTTCGGAGTCTAGGGCTGCCCAAGGTCTACCTGAGCCCTGGATCCCGCAGCCGTGACGACCTGGGAGGGGACAAGAGGCCCAGTACTTCCTCTGCCCTACCGGTCGCCACCATGGTGAG	142
AGCCACAGGCACCATGTCCAATCCTGGTGATGTCCGACCTGTTCCGCACAGGAGTAAAGTGTGCCGTTGTCTCTTCGGTCCCGTGGATAGTGAGCAGTTGCGCCGTGATTGCGATGCGCTGATGGCGGGCTGTCTCCAGGAGGCCCGAGAACGCTGGAACTTTGACTTCGTCACGGAGACGCCGCTGGAGGGCAACTTCGTCTGGGAGCGCGTTCGGAGTCTAGGGCTGCCCAAGGTCTACCTGAGCCCTGGATCCCGCAGCCGTGACGACCTGGGAGGGGACAAAAGGCCCAGTACTTCCTCTGCCCTACCGGTCGCCACCATGGTGAG	141
AGCCACAGGCACCATGTCCAATCCTGGTGATGTCCGACCTGTTCCGCACAGGAGTAAAGTGTGCCGTTGTCTCTTCGGTCCCGTGGATAGTGAGCAGTTGCGCCGTGATTGCGATGCGCTGATGGCGGGCTGTCTCCAGGAGGCCCGAGAACGCTGGAACTTTGACTTCGTCACGGAGACGCCGCTCGAGGGCAACTTCGTCTGGGAGCGCGTTCGGAGCCTAGGGCTGCCCAAGGTCTACCTGAGCCCTGGATCCCGCAGCCGTGACGACCTGGGAGGGGACAAAAGGCCCAGTACTTCCTCTGCCCTACCGGTCGCCACCATGGTGAG	136
AGCCACAGGCACCATGTCCAATCCTGGTGATGTCCGACCTGTTCCGCACAGGAGCAAAGTGTGCCGTTGTCTCTTCGGTCCCGTGGACAGTGAGCAGTTGCGCCGTGATTGCGATGCGCTCATGGCGGGCTGTCTCCAGGAGGCCCGAGAACGGTGGAACTTTGACTTCGTCACGGAGACGCCGCTCGAGGGCAACTTCGTCTGGGAGCGCGTTCGGAGCCTAGGGCTGCCCAAGGTCTACCTGAGCCCTGGATCCCGCAGCCGTGACGACCTGGGAGGGGACAAAAGGCCCAGTACTTCCTCTGCCCTACCGGTCGCCACCATGGTGAG	131

## Sheet: WT 16bp-2
All reads representing ≥0.1% of the total reads for WT 16bp (Sample #2 of 3)
TargetSequence	Reads
AGCCACAGGCACCATGTCCAATCCTGGTGATGTCCGACCTGTTCCGCACAGGAGCAAAGTGTGCCGTTGTCTCTTCGGTCCCGTGGATAGTGAGCAGTTGCGCCGTGATTGCGATGCGCTGATGGCGGGCTGTCTCCAGGAGGCCCGAGAACGCTGGAACTTTGACTTCGTCACGGAGACGCCGCTCGAGGGCAACTTCGTCTGGGAGCGCGTTCGGAGTCTAGGGCTGCCCAAGGTCTACCTGAGCCCTGGATCCCGCAGCCGTGACGACCTGGGAGGGGACAAAAGGCCCAGTACTTCCTCTGCCCTACCGGTCGCCACCATGGTGAG	46559
AGCCACAGGCACCATGTCCAATCCTGGTGATGTCCGACCTGTTCCGCACAGGAGTAAAGTGTGCCGTTGTCTCTTCGGTCCCGTGGATAGTGAGCAGTTGCGCCGTGATTGCGATGCGCTGATGGCGGGCTGTCTCCAGGAGGCCCGAGAACGCTGGAACTTTGACTTCGTCACGGAGACGCCGCTCGAGGGCAACTTCGTCTGGGAGCGCGTTCGGAGTCTAGGGCTGCCCAAGGTCTACCTGAGCCCTGGATCCCGCAGCCGTGACGACCTGGGAGGGGACAAAAGGCCCAGTACTTCCTCTGCCCTACCGGTCGCCACCATGGTGAG	36944
AGCCACAGGCACCATGTCCAATCCTGGTGATGTCCGACCTGTTCCGCACAGGAGCAAAGTGTGCCGTTGTCTCTTCGGTCCCGTGGACAGTGAGCAGTTGCGCCGTGATTGCGATGCGCTCATGGCGGGCTGTCTCCAGGAGGCCCGAGAACGCTGGAACTTTGACTTCGTCACGGAGACGCCGCTCGAGGGCAACTTCGTCTGGGAGCGCGTTCGGAGTCTAGGGCTGCCCAAGGTCTACCTGAGCCCTGGATCCCGCAGCCGTGACGACCTGGGAGGGGACAAAAGGCCCAGTACTTCCTCTGCCCTACCGGTCGCCACCATGGTGAG	14278
AGCCACAGGCACCATGTCCAATCCTGGTGATGTCCGACCTGTTCCGCACAGGAGCAAAGTGTGCCGTTGTCTCTTCGGTCCCGTGGACAGTGAGCAGTTGCGCCGTGATTGCGATGCGCTGATGGCGGGCTGTCTCCAGGAGGCCCGAGAACGCTGGAACTTTGACTTCGTCACGGAGACGCCGCTCGAGGGCAACTTCGTCTGGGAGCGCGTTCGGAGTCTAGGGCTGCCCAAGGTCTACCTGAGCCCTGGATCCCGCAGCCGTGACGACCTGGGAGGGGACAAAAGGCCCAGTACTTCCTCTGCCCTACCGGTCGCCACCATGGTGAG	13808
AGCCACAGGCACCATGTCCAATCCTGGTGATGTCCGACCTGTTCCGCACAGGAGCAAAGTGTGCCGTTGTCTCTTCGGTCCCGTGGACAGTGAGCAGTTGCGCCGTGATTGCGATGCGCTCATGGCGGGCTGTCTCCAGGAGGCCCGAGAACGGTGGAACTTTGACTTCGTCACGGAGACGCCGCTGGAGGGCAACTTCGTCTGGGAGCGCGTTCGGAGCCTAGGGCTGCCCAAGGTCTACCTGAGCCCTGGGTCCCGCAGCCGTGACGACCTGGGAGGGGACAAAAGGCCCAGTACTTCCTCTGCCCTACCGGTCGCCACCATGGTGAG	10217
AGCCACAGGCACCATGTCCAATCCTGGTGATGTCCGACCTGTTCCGCACAGGAGCAAAGTGTGCCGTTGTCTCTTCGGTCCCGTGGACAGTGAGCAGTTGCGCCGTGATTGCGATGCGCTCATGGCGGGCTGTCTCCAGGAGGCCCGAGAACGGTGGAACTTTGACTTCGTCACGGAGACGCCGCTCGAGGGCAACTTCGTCTGGGAGCGCGTTCGGAGTCTAGGGCTGCCCAAGGTCTACCTGAGCCCTGGATCCCGCAGCCGTGACGACCTGGGAGGGGACAAAAGGCCCAGTACTTCCTCTGCCCTACCGGTCGCCACCATGGTGAG	8990
AGCCACAGGCACCATGTCCAATCCTGGTGATGTCCGACCTGTTCCGCACAGGAGCAAAGTGTGCCGTTGTCTCTTCGGTCCCGTGGACAGTGAGCAGTTGCGCCGTGATTGCGATGCGCTCATGGCGGGCTGTCTCCAGGAGGCCCGAGAACGGTGGAACTTTGACTTCGTCACGGAGACGCCGCTGGAGGGCAACTTCGTCTGGGAGCGCGTTCGGAGTCTAGGGCTGCCCAAGGTCTACCTGAGCCCTGGATCCCGCAGCCGTGACGACCTGGGAGGGGACAAAAGGCCCAGTACTTCCTCTGCCCTACCGGTCGCCACCATGGTGAG	8822
AGCCACAGGCACCATGTCCAATCCTGGTGATGTCCGACCTGTTCCGCACAGGAGCAAAGTGTGCCGTTGTCTCTTCGGTCCCGTGGACAGTGAGCAGTTGCGCCGTGATTGCGATGCGCTCATGGCGGGCTGTCTCCAGGAGGCCCGAGAACGGTGGAACTTTGACTTCGTCACGGAGACGCCGCTGGAGGGCAACTTCGTCTGGGAGCGCGTTCGGAGCCTAGGGCTGCCCAAGGTCTACCTGAGCCCTGGATCCCGCAGCCGTGACGACCTGGGAGGGGACAAAAGGCCCAGTACTTCCTCTGCCCTACCGGTCGCCACCATGGTGAG	5607
AGCCACAGGCACCATGTCCAATCCTGGTGATGTCCGACCTGTTCCGCACAGGAGCAAAGTGTGCCGTTGTCTCTTCGGTCCCGTGGACAGTGAGCAGTTGCGCCGTGATTGCGATGCGCTCATGGCGGGCTGTCTCCAGGAGGCCCGAGAACGGTGGAACTTTGACTTCGTCACGGAGACGCCGCTGGAGGGCAACTTCGTCTGGGAGCGCGTTCGGAGCCTAGGGCTGCCCAAGGTCTACCTGAGCCCTGGGTCCCGCAGCCGTGACGACCTGGGAGGGGACAAGAGGCCCAGTACTTCCTCTGCCCTACCGGTCGCCACCATGGTGAG	1644
AGCCACAGGCACCATGTCCAATCCTGGTGATGTCCGACCTGTTCCGCACAGGAGCAAAGTGTGCCGTTGTCTCTTCGGTCCCGTGGATAGTGAGCAGTTGCGCCGTGATTGCGATGCGCTCATGGCGGGCTGTCTCCAGGAGGCCCGAGAACGCTGGAACTTTGACTTCGTCACGGAGACGCCGCTCGAGGGCAACTTCGTCTGGGAGCGCGTTCGGAGTCTAGGGCTGCCCAAGGTCTACCTGAGCCCTGGATCCCGCAGCCGTGACGACCTGGGAGGGGACAAAAGGCCCAGTACTTCCTCTGCCCTACCGGTCGCCACCATGGTGAG	1595
AGCCACAGGCACCATGTCCAATCCTGGTGATGTCCGACCTGTTCCGCACAGGAGTAAAGTGTGCCGTTGTCTCTTCGGTCCCGTGGACAGTGAGCAGTTGCGCCGTGATTGCGATGCGCTCATGGCGGGCTGTCTCCAGGAGGCCCGAGAACGCTGGAACTTTGACTTCGTCACGGAGACGCCGCTCGAGGGCAACTTCGTCTGGGAGCGCGTTCGGAGTCTAGGGCTGCCCAAGGTCTACCTGAGCCCTGGATCCCGCAGCCGTGACGACCTGGGAGGGGACAAAAGGCCCAGTACTTCCTCTGCCCTACCGGTCGCCACCATGGTGAG	1485
AGCCACAGGCACCATGTCCAATCCTGGTGATGTCCGACCTGTTCCGCACAGGAGCAAAGTGTGCCGTTGTCTCTTCGGTCCCGTGGATAGTGAGCAGTTGCGCCGTGATTGCGATGCGCTGATGGCGGGCTGTCTCCAGGAGGCCCGAGAACGCTGGAACTTTGACTTCGTCACGGAGACGCCGCTCGAGGGCAACTTCGTCTGGGAGCGCGTTCGGAGTCTAGGGCTGCCCAAGGTCTACCTGAGCCCTGGGTCCCGCAGCCGTGACGACCTGGGAGGGGACAAAAGGCCCAGTACTTCCTCTGCCCTACCGGTCGCCACCATGGTGAG	1021
AGCCACAGGCACCATGTCCAATCCTGGTGATGTCCGACCTGTTCCGCACAGGAGCAAAGTGTGCCGTTGTCTCTTCGGTCCCGTGGATAGTGAGCAGTTGCGCCGTGATTGCGATGCGCTGATGGCGGGCTGTCTCCAGGAGGCCCGAGAACGCTGGAACTTTGACTTCGTCACGGAGACGCCGCTCGAGGGCAACTTCGTCTGGGAGCGCGTTCGGAGCCTAGGGCTGCCCAAGGTCTACCTGAGCCCTGGGTCCCGCAGCCGTGACGACCTGGGAGGGGACAAAAGGCCCAGTACTTCCTCTGCCCTACCGGTCGCCACCATGGTGAG	1009
AGCCACAGGCACCATGTCCAATCCTGGTGATGTCCGACCTGTTCCGCACAGGAGTAAAGTGTGCCGTTGTCTCTTCGGTCCCGTGGATAGTGAGCAGTTGCGCCGTGATTGCGATGCGCTCATGGCGGGCTGTCTCCAGGAGGCCCGAGAACGCTGGAACTTTGACTTCGTCACGGAGACGCCGCTCGAGGGCAACTTCGTCTGGGAGCGCGTTCGGAGTCTAGGGCTGCCCAAGGTCTACCTGAGCCCTGGATCCCGCAGCCGTGACGACCTGGGAGGGGACAAAAGGCCCAGTACTTCCTCTGCCCTACCGGTCGCCACCATGGTGAG	993
AGCCACAGGCACCATGTCCAATCCTGGTGATGTCCGACCTGTTCCGCACAGGAGCAAAGTGTGCCGTTGTCTCTTCGGTCCCGTGGATAGTGAGCAGTTGCGCCGTGATTGCGATGCGCTGATGGCGGGCTGTCTCCAGGAGGCCCGAGAACGCTGGAACTTTGACTTCGTCACGGAGACGCCGCTGGAGGGCAACTTCGTCTGGGAGCGCGTTCGGAGTCTAGGGCTGCCCAAGGTCTACCTGAGCCCTGGATCCCGCAGCCGTGACGACCTGGGAGGGGACAAAAGGCCCAGTACTTCCTCTGCCCTACCGGTCGCCACCATGGTGAG	903
AGCCACAGGCACCATGTCCAATCCTGGTGATGTCCGACCTGTTCCGCACAGGAGCAAAGTGTGCCGTTGTCTCTTCGGTCCCGTGGATAGTGAGCAGTTGCGCCGTGATTGCGATGCGCTGATGGCGGGCTGTCTCCAGGAGGCCCGAGAACGCTGGAACTTTGACTTCGTCACGGAGACGCCGCTGGAGGGCAACTTCGTCTGGGAGCGCGTTCGGAGCCTAGGGCTGCCCAAGGTCTACCTGAGCCCTGGGTCCCGCAGCCGTGACGACCTGGGAGGGGACAAAAGGCCCAGTACTTCCTCTGCCCTACCGGTCGCCACCATGGTGAG	899
AGCCACAGGCACCATGTCCAATCCTGGTGATGTCCGACCTGTTCCGCACAGGAGCAAAGTGTGCCGTTGTCTCTTCGGTCCCGTGGATAGTGAGCAGTTGCGCCGTGATTGCGATGCGCTGATGGCGGGCTGTCTCCAGGAGGCCCGAGAACGGTGGAACTTTGACTTCGTCACGGAGACGCCGCTCGAGGGCAACTTCGTCTGGGAGCGCGTTCGGAGTCTAGGGCTGCCCAAGGTCTACCTGAGCCCTGGATCCCGCAGCCGTGACGACCTGGGAGGGGACAAAAGGCCCAGTACTTCCTCTGCCCTACCGGTCGCCACCATGGTGAG	870
AGCCACAGGCACCATGTCCAATCCTGGTGATGTCCGACCTGTTCCGCACAGGAGTAAAGTGTGCCGTTGTCTCTTCGGTCCCGTGGACAGTGAGCAGTTGCGCCGTGATTGCGATGCGCTGATGGCGGGCTGTCTCCAGGAGGCCCGAGAACGCTGGAACTTTGACTTCGTCACGGAGACGCCGCTCGAGGGCAACTTCGTCTGGGAGCGCGTTCGGAGTCTAGGGCTGCCCAAGGTCTACCTGAGCCCTGGATCCCGCAGCCGTGACGACCTGGGAGGGGACAAAAGGCCCAGTACTTCCTCTGCCCTACCGGTCGCCACCATGGTGAG	839
AGCCACAGGCACCATGTCCAATCCTGGTGATGTCCGACCTGTTCCGCACAGGAGTAAAGTGTGCCGTTGTCTCTTCGGTCCCGTGGATAGTGAGCAGTTGCGCCGTGATTGCGATGCGCTGATGGCGGGCTGTCTCCAGGAGGCCCGAGAACGCTGGAACTTTGACTTCGTCACGGAGACGCCGCTCGAGGGCAACTTCGTCTGGGAGCGCGTTCGGAGTCTAGGGCTGCCCAAGGTCTACCTGAGCCCTGGGTCCCGCAGCCGTGACGACCTGGGAGGGGACAAAAGGCCCAGTACTTCCTCTGCCCTACCGGTCGCCACCATGGTGAG	782
AGCCACAGGCACCATGTCCAATCCTGGTGATGTCCGACCTGTTCCGCACAGGAGCAAAGTGTGCCGTTGTCTCTTCGGTCCCGTGGATAGTGAGCAGTTGCGCCGTGATTGCGATGCGCTGATGGCGGGCTGTCTCCAGGAGGCCCGAGAACGCTGGAACTTTGACTTCGTCACGGAGACGCCGCTCGAGGGCAACTTCGTCTGGGAGCGCGTTCGGAGCCTAGGGCTGCCCAAGGTCTACCTGAGCCCTGGATCCCGCAGCCGTGACGACCTGGGAGGGGACAAAAGGCCCAGTACTTCCTCTGCCCTACCGGTCGCCACCATGGTGAG	744
AGCCACAGGCACCATGTCCAATCCTGGTGATGTCCGACCTGTTCCGCACAGGAGTAAAGTGTGCCGTTGTCTCTTCGGTCCCGTGGATAGTGAGCAGTTGCGCCGTGATTGCGATGCGCTGATGGCGGGCTGTCTCCAGGAGGCCCGAGAACGCTGGAACTTTGACTTCGTCACGGAGACGCCGCTCGAGGGCAACTTCGTCTGGGAGCGCGTTCGGAGCCTAGGGCTGCCCAAGGTCTACCTGAGCCCTGGGTCCCGCAGCCGTGACGACCTGGGAGGGGACAAAAGGCCCAGTACTTCCTCTGCCCTACCGGTCGCCACCATGGTGAG	741
AGCCACAGGCACCATGTCCAATCCTGGTGATGTCCGACCTGTTCCGCACAGGAGCAAAGTGTGCCGTTGTCTCTTCGGTCCCGTGGATAGTGAGCAGTTGCGCCGTGATTGCGATGCGCTCATGGCGGGCTGTCTCCAGGAGGCCCGAGAACGGTGGAACTTTGACTTCGTCACGGAGACGCCGCTCGAGGGCAACTTCGTCTGGGAGCGCGTTCGGAGTCTAGGGCTGCCCAAGGTCTACCTGAGCCCTGGATCCCGCAGCCGTGACGACCTGGGAGGGGACAAAAGGCCCAGTACTTCCTCTGCCCTACCGGTCGCCACCATGGTGAG	730
AGCCACAGGCACCATGTCCAATCCTGGTGATGTCCGACCTGTTCCGCACAGGAGCAAAGTGTGCCGTTGTCTCTTCGGTCCCGTGGATAGTGAGCAGTTGCGCCGTGATTGCGATGCGCTGATGGCGGGCTGTCTCCAGGAGGCCCGAGAACGGTGGAACTTTGACTTCGTCACGGAGACGCCGCTGGAGGGCAACTTCGTCTGGGAGCGCGTTCGGAGCCTAGGGCTGCCCAAGGTCTACCTGAGCCCTGGGTCCCGCAGCCGTGACGACCTGGGAGGGGACAAAAGGCCCAGTACTTCCTCTGCCCTACCGGTCGCCACCATGGTGAG	704
AGCCACAGGCACCATGTCCAATCCTGGTGATGTCCGACCTGTTCCGCACAGGAGCAAAGTGTGCCGTTGTCTCTTCGGTCCCGTGGATAGTGAGCAGTTGCGCCGTGATTGCGATGCGCTCATGGCGGGCTGTCTCCAGGAGGCCCGAGAACGGTGGAACTTTGACTTCGTCACGGAGACGCCGCTGGAGGGCAACTTCGTCTGGGAGCGCGTTCGGAGTCTAGGGCTGCCCAAGGTCTACCTGAGCCCTGGATCCCGCAGCCGTGACGACCTGGGAGGGGACAAAAGGCCCAGTACTTCCTCTGCCCTACCGGTCGCCACCATGGTGAG	692
AGCCACAGGCACCATGTCCAATCCTGGTGATGTCCGACCTGTTCCGCACAGGAGCAAAGTGTGCCGTTGTCTCTTCGGTCCCGTGGATAGTGAGCAGTTGCGCCGTGATTGCGATGCGCTGATGGCGGGCTGTCTCCAGGAGGCCCGAGAACGGTGGAACTTTGACTTCGTCACGGAGACGCCGCTGGAGGGCAACTTCGTCTGGGAGCGCGTTCGGAGTCTAGGGCTGCCCAAGGTCTACCTGAGCCCTGGATCCCGCAGCCGTGACGACCTGGGAGGGGACAAAAGGCCCAGTACTTCCTCTGCCCTACCGGTCGCCACCATGGTGAG	686
AGCCACAGGCACCATGTCCAATCCTGGTGATGTCCGACCTGTTCCGCACAGGAGTAAAGTGTGCCGTTGTCTCTTCGGTCCCGTGGATAGTGAGCAGTTGCGCCGTGATTGCGATGCGCTGATGGCGGGCTGTCTCCAGGAGGCCCGAGAACGCTGGAACTTTGACTTCGTCACGGAGACGCCGCTGGAGGGCAACTTCGTCTGGGAGCGCGTTCGGAGTCTAGGGCTGCCCAAGGTCTACCTGAGCCCTGGATCCCGCAGCCGTGACGACCTGGGAGGGGACAAAAGGCCCAGTACTTCCTCTGCCCTACCGGTCGCCACCATGGTGAG	678
AGCCACAGGCACCATGTCCAATCCTGGTGATGTCCGACCTGTTCCGCACAGGAGCAAAGTGTGCCGTTGTCTCTTCGGTCCCGTGGACAGTGAGCAGTTGCGCCGTGATTGCGATGCGCTGATGGCGGGCTGTCTCCAGGAGGCCCGAGAACGGTGGAACTTTGACTTCGTCACGGAGACGCCGCTCGAGGGCAACTTCGTCTGGGAGCGCGTTCGGAGTCTAGGGCTGCCCAAGGTCTACCTGAGCCCTGGATCCCGCAGCCGTGACGACCTGGGAGGGGACAAAAGGCCCAGTACTTCCTCTGCCCTACCGGTCGCCACCATGGTGAG	677
AGCCACAGGCACCATGTCCAATCCTGGTGATGTCCGACCTGTTCCGCACAGGAGTAAAGTGTGCCGTTGTCTCTTCGGTCCCGTGGATAGTGAGCAGTTGCGCCGTGATTGCGATGCGCTGATGGCGGGCTGTCTCCAGGAGGCCCGAGAACGCTGGAACTTTGACTTCGTCACGGAGACGCCGCTGGAGGGCAACTTCGTCTGGGAGCGCGTTCGGAGCCTAGGGCTGCCCAAGGTCTACCTGAGCCCTGGGTCCCGCAGCCGTGACGACCTGGGAGGGGACAAAAGGCCCAGTACTTCCTCTGCCCTACCGGTCGCCACCATGGTGAG	673
AGCCACAGGCACCATGTCCAATCCTGGTGATGTCCGACCTGTTCCGCACAGGAGTAAAGTGTGCCGTTGTCTCTTCGGTCCCGTGGATAGTGAGCAGTTGCGCCGTGATTGCGATGCGCTGATGGCGGGCTGTCTCCAGGAGGCCCGAGAACGGTGGAACTTTGACTTCGTCACGGAGACGCCGCTCGAGGGCAACTTCGTCTGGGAGCGCGTTCGGAGTCTAGGGCTGCCCAAGGTCTACCTGAGCCCTGGATCCCGCAGCCGTGACGACCTGGGAGGGGACAAAAGGCCCAGTACTTCCTCTGCCCTACCGGTCGCCACCATGGTGAG	673
AGCCACAGGCACCATGTCCAATCCTGGTGATGTCCGACCTGTTCCGCACAGGAGCAAAGTGTGCCGTTGTCTCTTCGGTCCCGTGGATAGTGAGCAGTTGCGCCGTGATTGCGATGCGCTCATGGCGGGCTGTCTCCAGGAGGCCCGAGAACGGTGGAACTTTGACTTCGTCACGGAGACGCCGCTGGAGGGCAACTTCGTCTGGGAGCGCGTTCGGAGCCTAGGGCTGCCCAAGGTCTACCTGAGCCCTGGGTCCCGCAGCCGTGACGACCTGGGAGGGGACAAAAGGCCCAGTACTTCCTCTGCCCTACCGGTCGCCACCATGGTGAG	640
AGCCACAGGCACCATGTCCAATCCTGGTGATGTCCGACCTGTTCCGCACAGGAGTAAAGTGTGCCGTTGTCTCTTCGGTCCCGTGGATAGTGAGCAGTTGCGCCGTGATTGCGATGCGCTGATGGCGGGCTGTCTCCAGGAGGCCCGAGAACGGTGGAACTTTGACTTCGTCACGGAGACGCCGCTGGAGGGCAACTTCGTCTGGGAGCGCGTTCGGAGCCTAGGGCTGCCCAAGGTCTACCTGAGCCCTGGGTCCCGCAGCCGTGACGACCTGGGAGGGGACAAAAGGCCCAGTACTTCCTCTGCCCTACCGGTCGCCACCATGGTGAG	557
AGCCACAGGCACCATGTCCAATCCTGGTGATGTCCGACCTGTTCCGCACAGGAGTAAAGTGTGCCGTTGTCTCTTCGGTCCCGTGGATAGTGAGCAGTTGCGCCGTGATTGCGATGCGCTGATGGCGGGCTGTCTCCAGGAGGCCCGAGAACGCTGGAACTTTGACTTCGTCACGGAGACGCCGCTCGAGGGCAACTTCGTCTGGGAGCGCGTTCGGAGCCTAGGGCTGCCCAAGGTCTACCTGAGCCCTGGATCCCGCAGCCGTGACGACCTGGGAGGGGACAAAAGGCCCAGTACTTCCTCTGCCCTACCGGTCGCCACCATGGTGAG	551
AGCCACAGGCACCATGTCCAATCCTGGTGATGTCCGACCTGTTCCGCACAGGAGCAAAGTGTGCCGTTGTCTCTTCGGTCCCGTGGATAGTGAGCAGTTGCGCCGTGATTGCGATGCGCTGATGGCGGGCTGTCTCCAGGAGGCCCGAGAACGCTGGAACTTTGACTTCGTCACGGAGACGCCGCTGGAGGGCAACTTCGTCTGGGAGCGCGTTCGGAGCCTAGGGCTGCCCAAGGTCTACCTGAGCCCTGGATCCCGCAGCCGTGACGACCTGGGAGGGGACAAAAGGCCCAGTACTTCCTCTGCCCTACCGGTCGCCACCATGGTGAG	515
AGCCACAGGCACCATGTCCAATCCTGGTGATGTCCGACCTGTTCCGCACAGGAGTAAAGTGTGCCGTTGTCTCTTCGGTCCCGTGGATAGTGAGCAGTTGCGCCGTGATTGCGATGCGCTCATGGCGGGCTGTCTCCAGGAGGCCCGAGAACGGTGGAACTTTGACTTCGTCACGGAGACGCCGCTGGAGGGCAACTTCGTCTGGGAGCGCGTTCGGAGCCTAGGGCTGCCCAAGGTCTACCTGAGCCCTGGGTCCCGCAGCCGTGACGACCTGGGAGGGGACAAAAGGCCCAGTACTTCCTCTGCCCTACCGGTCGCCACCATGGTGAG	505
AGCCACAGGCACCATGTCCAATCCTGGTGATGTCCGACCTGTTCCGCACAGGAGTAAAGTGTGCCGTTGTCTCTTCGGTCCCGTGGATAGTGAGCAGTTGCGCCGTGATTGCGATGCGCTCATGGCGGGCTGTCTCCAGGAGGCCCGAGAACGGTGGAACTTTGACTTCGTCACGGAGACGCCGCTCGAGGGCAACTTCGTCTGGGAGCGCGTTCGGAGTCTAGGGCTGCCCAAGGTCTACCTGAGCCCTGGATCCCGCAGCCGTGACGACCTGGGAGGGGACAAAAGGCCCAGTACTTCCTCTGCCCTACCGGTCGCCACCATGGTGAG	495
AGCCACAGGCACCATGTCCAATCCTGGTGATGTCCGACCTGTTCCGCACAGGAGTAAAGTGTGCCGTTGTCTCTTCGGTCCCGTGGACAGTGAGCAGTTGCGCCGTGATTGCGATGCGCTCATGGCGGGCTGTCTCCAGGAGGCCCGAGAACGGTGGAACTTTGACTTCGTCACGGAGACGCCGCTCGAGGGCAACTTCGTCTGGGAGCGCGTTCGGAGTCTAGGGCTGCCCAAGGTCTACCTGAGCCCTGGATCCCGCAGCCGTGACGACCTGGGAGGGGACAAAAGGCCCAGTACTTCCTCTGCCCTACCGGTCGCCACCATGGTGAG	485
AGCCACAGGCACCATGTCCAATCCTGGTGATGTCCGACCTGTTCCGCACAGGAGTAAAGTGTGCCGTTGTCTCTTCGGTCCCGTGGATAGTGAGCAGTTGCGCCGTGATTGCGATGCGCTGATGGCGGGCTGTCTCCAGGAGGCCCGAGAACGGTGGAACTTTGACTTCGTCACGGAGACGCCGCTGGAGGGCAACTTCGTCTGGGAGCGCGTTCGGAGTCTAGGGCTGCCCAAGGTCTACCTGAGCCCTGGATCCCGCAGCCGTGACGACCTGGGAGGGGACAAAAGGCCCAGTACTTCCTCTGCCCTACCGGTCGCCACCATGGTGAG	484
AGCCACAGGCACCATGTCCAATCCTGGTGATGTCCGACCTGTTCCGCACAGGAGTAAAGTGTGCCGTTGTCTCTTCGGTCCCGTGGATAGTGAGCAGTTGCGCCGTGATTGCGATGCGCTCATGGCGGGCTGTCTCCAGGAGGCCCGAGAACGGTGGAACTTTGACTTCGTCACGGAGACGCCGCTGGAGGGCAACTTCGTCTGGGAGCGCGTTCGGAGTCTAGGGCTGCCCAAGGTCTACCTGAGCCCTGGATCCCGCAGCCGTGACGACCTGGGAGGGGACAAAAGGCCCAGTACTTCCTCTGCCCTACCGGTCGCCACCATGGTGAG	477
AGCCACAGGCACCATGTCCAATCCTGGTGATGTCCGACCTGTTCCGCACAGGAGCAAAGTGTGCCGTTGTCTCTTCGGTCCCGTGGATAGTGAGCAGTTGCGCCGTGATTGCGATGCGCTGATGGCGGGCTGTCTCCAGGAGGCCCGAGAACGGTGGAACTTTGACTTCGTCACGGAGACGCCGCTGGAGGGCAACTTCGTCTGGGAGCGCGTTCGGAGCCTAGGGCTGCCCAAGGTCTACCTGAGCCCTGGATCCCGCAGCCGTGACGACCTGGGAGGGGACAAAAGGCCCAGTACTTCCTCTGCCCTACCGGTCGCCACCATGGTGAG	453
AGCCACAGGCACCATGTCCAATCCTGGTGATGTCCGACCTGTTCCGCACAGGAGTAAAGTGTGCCGTTGTCTCTTCGGTCCCGTGGACAGTGAGCAGTTGCGCCGTGATTGCGATGCGCTCATGGCGGGCTGTCTCCAGGAGGCCCGAGAACGGTGGAACTTTGACTTCGTCACGGAGACGCCGCTGGAGGGCAACTTCGTCTGGGAGCGCGTTCGGAGCCTAGGGCTGCCCAAGGTCTACCTGAGCCCTGGGTCCCGCAGCCGTGACGACCTGGGAGGGGACAAAAGGCCCAGTACTTCCTCTGCCCTACCGGTCGCCACCATGGTGAG	452
AGCCACAGGCACCATGTCCAATCCTGGTGATGTCCGACCTGTTCCGCACAGGAGTAAAGTGTGCCGTTGTCTCTTCGGTCCCGTGGACAGTGAGCAGTTGCGCCGTGATTGCGATGCGCTCATGGCGGGCTGTCTCCAGGAGGCCCGAGAACGGTGGAACTTTGACTTCGTCACGGAGACGCCGCTGGAGGGCAACTTCGTCTGGGAGCGCGTTCGGAGTCTAGGGCTGCCCAAGGTCTACCTGAGCCCTGGATCCCGCAGCCGTGACGACCTGGGAGGGGACAAAAGGCCCAGTACTTCCTCTGCCCTACCGGTCGCCACCATGGTGAG	449
AGCCACAGGCACCATGTCCAATCCTGGTGATGTCCGACCTGTTCCGCACAGGAGCAAAGTGTGCCGTTGTCTCTTCGGTCCCGTGGATAGTGAGCAGTTGCGCCGTGATTGCGATGCGCTCATGGCGGGCTGTCTCCAGGAGGCCCGAGAACGGTGGAACTTTGACTTCGTCACGGAGACGCCGCTGGAGGGCAACTTCGTCTGGGAGCGCGTTCGGAGCCTAGGGCTGCCCAAGGTCTACCTGAGCCCTGGATCCCGCAGCCGTGACGACCTGGGAGGGGACAAAAGGCCCAGTACTTCCTCTGCCCTACCGGTCGCCACCATGGTGAG	422
AGCCACAGGCACCATGTCCAATCCTGGTGATGTCCGACCTGTTCCGCACAGGAGTAAAGTGTGCCGTTGTCTCTTCGGTCCCGTGGATAGTGAGCAGTTGCGCCGTGATTGCGATGCGCTGATGGCGGGCTGTCTCCAGGAGGCCCGAGAACGCTGGAACTTTGACTTCGTCACGGAGACGCCGCTGGAGGGCAACTTCGTCTGGGAGCGCGTTCGGAGCCTAGGGCTGCCCAAGGTCTACCTGAGCCCTGGATCCCGCAGCCGTGACGACCTGGGAGGGGACAAAAGGCCCAGTACTTCCTCTGCCCTACCGGTCGCCACCATGGTGAG	418
AGCCACAGGCACCATGTCCAATCCTGGTGATGTCCGACCTGTTCCGCACAGGAGTAAAGTGTGCCGTTGTCTCTTCGGTCCCGTGGATAGTGAGCAGTTGCGCCGTGATTGCGATGCGCTGATGGCGGGCTGTCTCCAGGAGGCCCGAGAACGGTGGAACTTTGACTTCGTCACGGAGACGCCGCTGGAGGGCAACTTCGTCTGGGAGCGCGTTCGGAGCCTAGGGCTGCCCAAGGTCTACCTGAGCCCTGGATCCCGCAGCCGTGACGACCTGGGAGGGGACAAAAGGCCCAGTACTTCCTCTGCCCTACCGGTCGCCACCATGGTGAG	357
AGCCACAGGCACCATGTCCAATCCTGGTGATGTCCGACCTGTTCCGCACAGGAGCAAAGTGTGCCGTTGTCTCTTCGGTCCCGTGGACAGTGAGCAGTTGCGCCGTGATTGCGATGCGCTCATGGCGGGCTGTCTCCAGGAGGCCCGAGAACGCTGGAACTTTGACTTCGTCACGGAGACGCCGCTCGAGGGCAACTTCGTCTGGGAGCGCGTTCGGAGCCTAGGGCTGCCCAAGGTCTACCTGAGCCCTGGGTCCCGCAGCCGTGACGACCTGGGAGGGGACAAAAGGCCCAGTACTTCCTCTGCCCTACCGGTCGCCACCATGGTGAG	330
AGCCACAGGCACCATGTCCAATCCTGGTGATGTCCGACCTGTTCCGCACAGGAGCAAAGTGTGCCGTTGTCTCTTCGGTCCCGTGGACAGTGAGCAGTTGCGCCGTGATTGCGATGCGCTCATGGCGGGCTGTCTCCAGGAGGCCCGAGAACGCTGGAACTTTGACTTCGTCACGGAGACGCCGCTCGAGGGCAACTTCGTCTGGGAGCGCGTTCGGAGTCTAGGGCTGCCCAAGGTCTACCTGAGCCCTGGGTCCCGCAGCCGTGACGACCTGGGAGGGGACAAAAGGCCCAGTACTTCCTCTGCCCTACCGGTCGCCACCATGGTGAG	322
AGCCACAGGCACCATGTCCAATCCTGGTGATGTCCGACCTGTTCCGCACAGGAGCAAAGTGTGCCGTTGTCTCTTCGGTCCCGTGGATAGTGAGCAGTTGCGCCGTGATTGCGATGCGCTGATGGCGGGCTGTCTCCAGGAGGCCCGAGAACGCTGGAACTTTGACTTCGTCACGGAGACGCCGCTCGAGGGCAACTTCGTCTGGGAGCGCGTTCGGAGTCTAGGGCTGCCCAAGGTCTACCTGAGCCCTGGATCCCGCAGCCGTGACGACCTGGGAGGGGACAAAAGGCCCAGTACGTCCTCTGCCCTACCGGTCGCCACCATGGTGAG	321
AGCCACAGGCACCATGTCCAATCCTGGTGATGTCCGACCTGTTCCGCACAGGAGCAAAGTGTGCCGTTGTCTCTTCGGTCCCGTGGACAGTGAGCAGTTGCGCCGTGATTGCGATGCGCTGATGGCGGGCTGTCTCCAGGAGGCCCGAGAACGCTGGAACTTTGACTTCGTCACGGAGACGCCGCTGGAGGGCAACTTCGTCTGGGAGCGCGTTCGGAGTCTAGGGCTGCCCAAGGTCTACCTGAGCCCTGGATCCCGCAGCCGTGACGACCTGGGAGGGGACAAAAGGCCCAGTACTTCCTCTGCCCTACCGGTCGCCACCATGGTGAG	308
AGCCACAGGCACCATGTCCAATCCTGGTGATGTCCGACCTGTTCCGCACAGGAGCAAAGTGTGCCGTTGTCTCTTCGGTCCCGTGGACAGTGAGCAGTTGCGCCGTGATTGCGATGCGCTGATGGCGGGCTGTCTCCAGGAGGCCCGAGAACGCTGGAACTTTGACTTCGTCACGGAGACGCCGCTCGAGGGCAACTTCGTCTGGGAGCGCGTTCGGAGTCTAGGGCTGCCCAAGGTCTACCTGAGCCCTGGGTCCCGCAGCCGTGACGACCTGGGAGGGGACAAAAGGCCCAGTACTTCCTCTGCCCTACCGGTCGCCACCATGGTGAG	303
AGCCACAGGCACCATGTCCAATCCTGGTGATGTCCGACCTGTTCCGCACAGGAGTAAAGTGTGCCGTTGTCTCTTCGGTCCCGTGGATAGTGAGCAGTTGCGCCGTGATTGCGATGCGCTCATGGCGGGCTGTCTCCAGGAGGCCCGAGAACGGTGGAACTTTGACTTCGTCACGGAGACGCCGCTGGAGGGCAACTTCGTCTGGGAGCGCGTTCGGAGCCTAGGGCTGCCCAAGGTCTACCTGAGCCCTGGATCCCGCAGCCGTGACGACCTGGGAGGGGACAAAAGGCCCAGTACTTCCTCTGCCCTACCGGTCGCCACCATGGTGAG	301
AGCCACAGGCACCATGTCCAATCCTGGTGATGTCCGACCTGTTCCGCACAGGAGCAAAGTGTGCCGTTGTCTCTTCGGTCCCGTGGACAGTGAGCAGTTGCGCCGTGATTGCGATGCGCTCATGGCGGGCTGTCTCCAGGAGGCCCGAGAACGCTGGAACTTTGACTTCGTCACGGAGACGCCGCTGGAGGGCAACTTCGTCTGGGAGCGCGTTCGGAGTCTAGGGCTGCCCAAGGTCTACCTGAGCCCTGGATCCCGCAGCCGTGACGACCTGGGAGGGGACAAAAGGCCCAGTACTTCCTCTGCCCTACCGGTCGCCACCATGGTGAG	298
AGCCACAGGCACCATGTCCAATCCTGGTGATGTCCGACCTGTTCCGCACAGGAGCAAAGTGTGCCGTTGTCTCTTCGGTCCCGTGGACAGTGAGCAGTTGCGCCGTGATTGCGATGCGCTGATGGCGGGCTGTCTCCAGGAGGCCCGAGAACGCTGGAACTTTGACTTCGTCACGGAGACGCCGCTCGAGGGCAACTTCGTCTGGGAGCGCGTTCGGAGCCTAGGGCTGCCCAAGGTCTACCTGAGCCCTGGGTCCCGCAGCCGTGACGACCTGGGAGGGGACAAAAGGCCCAGTACTTCCTCTGCCCTACCGGTCGCCACCATGGTGAG	295
AGCCACAGGCACCATGTCCAATCCTGGTGATGTCCGACCTGTTCCGCACAGGAGCAAAGTGTGCCGTTGTCTCTTCGGTCCCGTGGACAGTGAGCAGTTGCGCCGTGATTGCGATGCGCTCATGGCGGGCTGTCTCCAGGAGGCCCGAGAACGCTGGAACTTTGACTTCGTCACGGAGACGCCGCTGGAGGGCAACTTCGTCTGGGAGCGCGTTCGGAGCCTAGGGCTGCCCAAGGTCTACCTGAGCCCTGGGTCCCGCAGCCGTGACGACCTGGGAGGGGACAAAAGGCCCAGTACTTCCTCTGCCCTACCGGTCGCCACCATGGTGAG	286
AGCCACAGGCACCATGTCCAATCCTGGTGATGTCCGACCTGTTCCGCACAGGAGCAAAGTGTGCCGTTGTCTCTTCGGTCCCGTGGACAGTGAGCAGTTGCGCCGTGATTGCGATGCGCTGATGGCGGGCTGTCTCCAGGAGGCCCGAGAACGCTGGAACTTTGACTTCGTCACGGAGACGCCGCTGGAGGGCAACTTCGTCTGGGAGCGCGTTCGGAGCCTAGGGCTGCCCAAGGTCTACCTGAGCCCTGGGTCCCGCAGCCGTGACGACCTGGGAGGGGACAAAAGGCCCAGTACTTCCTCTGCCCTACCGGTCGCCACCATGGTGAG	276

## Sheet: WT 16bp-3
All reads representing ≥0.1% of the total reads for WT 16bp (Sample #3 of 3)
TargetSequence	Reads
AGCCACAGGCACCATGTCCAATCCTGGTGATGTCCGACCTGTTCCGCACAGGAGCAAAGTGTGCCGTTGTCTCTTCGGTCCCGTGGACAGTGAGCAGTTGCGCCGTGATTGCGATGCGCTCATGGCGGGCTGTCTCCAGGAGGCCCGAGAACGGTGGAACTTTGACTTCGTCACGGAGACGCCGCTGGAGGGCAACTTCGTCTGGGAGCGCGTTCGGAGCCTAGGGCTGCCCAAGGTCTACCTGAGCCCTGGATCCCGCAGCCGTGACGACCTGGGAGGGGACAAAAGGCCCAGTACTTCCTCTGCCCTACCGGTCGCCACCATGGTGAG	20751
AGCCACAGGCACCATGTCCAATCCTGGTGATGTCCGACCTGTTCCGCACAGGAGCAAAGTGTGCCGTTGTCTCTTCGGTCCCGTGGACAGTGAGCAGTTGCGCCGTGATTGCGATGCGCTGATGGCGGGCTGTCTCCAGGAGGCCCGAGAACGCTGGAACTTTGACTTCGTCACGGAGACGCCGCTCGAGGGCAACTTCGTCTGGGAGCGCGTTCGGAGTCTAGGGCTGCCCAAGGTCTACCTGAGCCCTGGATCCCGCAGCCGTGACGACCTGGGAGGGGACAAAAGGCCCAGTACTTCCTCTGCCCTACCGGTCGCCACCATGGTGAG	8518
AGCCACAGGCACCATGTCCAATCCTGGTGATGTCCGACCTGTTCCGCACAGGAGTAAAGTGTGCCGTTGTCTCTTCGGTCCCGTGGATAGTGAGCAGTTGCGCCGTGATTGCGATGCGCTGATGGCGGGCTGTCTCCAGGAGGCCCGAGAACGCTGGAACTTTGACTTCGTCACGGAGACGCCGCTCGAGGGCAACTTCGTCTGGGAGCGCGTTCGGAGTCTAGGGCTGCCCAAGGTCTACCTGAGCCCTGGATCCCGCAGCCGTGACGACCTGGGAGGGGACAAAAGGCCCAGTACTTCCTCTGCCCTACCGGTCGCCACCATGGTGAG	8081
AGCCACAGGCACCATGTCCAATCCTGGTGATGTCCGACCTGTTCCGCACAGGAGCAAAGTGTGCCGTTGTCTCTTCGGTCCCGTGGATAGTGAGCAGTTGCGCCGTGATTGCGATGCGCTGATGGCGGGCTGTCTCCAGGAGGCCCGAGAACGCTGGAACTTTGACTTCGTCACGGAGACGCCGCTCGAGGGCAACTTCGTCTGGGAGCGCGTTCGGAGTCTAGGGCTGCCCAAGGTCTACCTGAGCCCTGGATCCCGCAGCCGTGACGACCTGGGAGGGGACAAAAGGCCCAGTACTTCCTCTGCCCTACCGGTCGCCACCATGGTGAG	7989
AGCCACAGGCACCATGTCCAATCCTGGTGATGTCCGACCTGTTCCGCACAGGAGCAAAGTGTGCCGTTGTCTCTTCGGTCCCGTGGACAGTGAGCAGTTGCGCCGTGATTGCGATGCGCTCATGGCGGGCTGTCTCCAGGAGGCCCGAGAACGCTGGAACTTTGACTTCGTCACGGAGACGCCGCTCGAGGGCAACTTCGTCTGGGAGCGCGTTCGGAGTCTAGGGCTGCCCAAGGTCTACCTGAGCCCTGGATCCCGCAGCCGTGACGACCTGGGAGGGGACAAAAGGCCCAGTACTTCCTCTGCCCTACCGGTCGCCACCATGGTGAG	6140
AGCCACAGGCACCATGTCCAATCCTGGTGATGTCCGACCTGTTCCGCACAGGAGCAAAGTGTGCCGTTGTCTCTTCGGTCCCGTGGACAGTGAGCAGTTGCGCCGTGATTGCGATGCGCTCATGGCGGGCTGTCTCCAGGAGGCCCGAGAACGGTGGAACTTTGACTTCGTCACGGAGACGCCGCTCGAGGGCAACTTCGTCTGGGAGCGCGTTCGGAGTCTAGGGCTGCCCAAGGTCTACCTGAGCCCTGGATCCCGCAGCCGTGACGACCTGGGAGGGGACAAAAGGCCCAGTACTTCCTCTGCCCTACCGGTCGCCACCATGGTGAG	4397
AGCCACAGGCACCATGTCCAATCCTGGTGATGTCCGACCTGTTCCGCACAGGAGCAAAGTGTGCCGTTGTCTCTTCGGTCCCGTGGACAGTGAGCAGTTGCGCCGTGATTGCGATGCGCTCATGGCGGGCTGTCTCCAGGAGGCCCGAGAACGGTGGAACTTTGACTTCGTCACGGAGACGCCGCTGGAGGGCAACTTCGTCTGGGAGCGCGTTCGGAGTCTAGGGCTGCCCAAGGTCTACCTGAGCCCTGGATCCCGCAGCCGTGACGACCTGGGAGGGGACAAAAGGCCCAGTACTTCCTCTGCCCTACCGGTCGCCACCATGGTGAG	4256
AGCCACAGGCACCATGTCCAATCCTGGTGATGTCCGACCTGTTCCGCACAGGAGCAAAGTGTGCCGTTGTCTCTTCGGTCCCGTGGACAGTGAGCAGTTGCGCCGTGATTGCGATGCGCTCATGGCGGGCTGTCTCCAGGAGGCCCGAGAACGGTGGAACTTTGACTTCGTCACGGAGACGCCGCTGGAGGGCAACTTCGTCTGGGAGCGCGTTCGGAGCCTAGGGCTGCCCAAGGTCTACCTGAGCCCTGGGTCCCGCAGCCGTGACGACCTGGGAGGGGACAAGAGGCCCAGTACTTCCTCTGCCCTACCGGTCGCCACCATGGTGAG	2931
AGCCACAGGCACCATGTCCAATCCTGGTGATGTCCGACCTGTTCCGCACAGGAGCAAAGTGTGCCGTTGTCTCTTCGGTCCCGTGGACAGTGAGCAGTTGCGCCGTGATTGCGATGCGCTCATGGCGGGCTGTCTCCAGGAGGCCCGAGAACGGTGGAACTTTGACTTCGTCACGGAGACGCCGCTGGAGGGCAACTTCGTCTGGGAGCGCGTTCGGAGCCTAGGGCTGCCCAAGGTCTACCTGAGCCCTGGGTCCCGCAGCCGTGACGACCTGGGAGGGGACAAAAGGCCCAGTACTTCCTCTGCCCTACCGGTCGCCACCATGGTGAG	2779
AGCCACAGGCACCATGTCCAATCCTGGTGATGTCCGACCTGTTCCGCACAGGAGCAAAGTGTGCCGTTGTCTCTTCGGTCCCGTGGACAGTGAGCAGTTGCGCCGTGATTGCGATGCGCTGATGGCGGGCTGTCTCCAGGAGGCCCGAGAACGCTGGAACTTTGACTTCGTCACGGAGACGCCGCTCGAGGGCAACTTCGTCTGGGAGCGCGTTCGGAGCCTAGGGCTGCCCAAGGTCTACCTGAGCCCTGGATCCCGCAGCCGTGACGACCTGGGAGGGGACAAAAGGCCCAGTACTTCCTCTGCCCTACCGGTCGCCACCATGGTGAG	817
AGCCACAGGCACCATGTCCAATCCTGGTGATGTCCGACCTGTTCCGCACAGGAGCAAAGTGTGCCGTTGTCTCTTCGGTCCCGTGGACAGTGAGCAGTTGCGCCGTGATTGCGATGCGCTGATGGCGGGCTGTCTCCAGGAGGCCCGAGAACGCTGGAACTTTGACTTCGTCACGGAGACGCCGCTGGAGGGCAACTTCGTCTGGGAGCGCGTTCGGAGCCTAGGGCTGCCCAAGGTCTACCTGAGCCCTGGATCCCGCAGCCGTGACGACCTGGGAGGGGACAAAAGGCCCAGTACTTCCTCTGCCCTACCGGTCGCCACCATGGTGAG	680
AGCCACAGGCACCATGTCCAATCCTGGTGATGTCCGACCTGTTCCGCACAGGAGCAAAGTGTGCCGTTGTCTCTTCGGTCCCGTGGATAGTGAGCAGTTGCGCCGTGATTGCGATGCGCTGATGGCGGGCTGTCTCCAGGAGGCCCGAGAACGCTGGAACTTTGACTTCGTCACGGAGACGCCGCTCGAGGGCAACTTCGTCTGGGAGCGCGTTCGGAGCCTAGGGCTGCCCAAGGTCTACCTGAGCCCTGGATCCCGCAGCCGTGACGACCTGGGAGGGGACAAAAGGCCCAGTACTTCCTCTGCCCTACCGGTCGCCACCATGGTGAG	604
AGCCACAGGCACCATGTCCAATCCTGGTGATGTCCGACCTGTTCCGCACAGGAGCAAAGTGTGCCGTTGTCTCTTCGGTCCCGTGGATAGTGAGCAGTTGCGCCGTGATTGCGATGCGCTCATGGCGGGCTGTCTCCAGGAGGCCCGAGAACGGTGGAACTTTGACTTCGTCACGGAGACGCCGCTGGAGGGCAACTTCGTCTGGGAGCGCGTTCGGAGCCTAGGGCTGCCCAAGGTCTACCTGAGCCCTGGATCCCGCAGCCGTGACGACCTGGGAGGGGACAAAAGGCCCAGTACTTCCTCTGCCCTACCGGTCGCCACCATGGTGAG	585
AGCCACAGGCACCATGTCCAATCCTGGTGATGTCCGACCTGTTCCGCACAGGAGTAAAGTGTGCCGTTGTCTCTTCGGTCCCGTGGATAGTGAGCAGTTGCGCCGTGATTGCGATGCGCTCATGGCGGGCTGTCTCCAGGAGGCCCGAGAACGGTGGAACTTTGACTTCGTCACGGAGACGCCGCTGGAGGGCAACTTCGTCTGGGAGCGCGTTCGGAGCCTAGGGCTGCCCAAGGTCTACCTGAGCCCTGGATCCCGCAGCCGTGACGACCTGGGAGGGGACAAAAGGCCCAGTACTTCCTCTGCCCTACCGGTCGCCACCATGGTGAG	582
AGCCACAGGCACCATGTCCAATCCTGGTGATGTCCGACCTGTTCCGCACAGGAGCAAAGTGTGCCGTTGTCTCTTCGGTCCCGTGGACAGTGAGCAGTTGCGCCGTGATTGCGATGCGCTGATGGCGGGCTGTCTCCAGGAGGCCCGAGAACGGTGGAACTTTGACTTCGTCACGGAGACGCCGCTGGAGGGCAACTTCGTCTGGGAGCGCGTTCGGAGCCTAGGGCTGCCCAAGGTCTACCTGAGCCCTGGATCCCGCAGCCGTGACGACCTGGGAGGGGACAAAAGGCCCAGTACTTCCTCTGCCCTACCGGTCGCCACCATGGTGAG	571
AGCCACAGGCACCATGTCCAATCCTGGTGATGTCCGACCTGTTCCGCACAGGAGCAAAGTGTGCCGTTGTCTCTTCGGTCCCGTGGATAGTGAGCAGTTGCGCCGTGATTGCGATGCGCTGATGGCGGGCTGTCTCCAGGAGGCCCGAGAACGCTGGAACTTTGACTTCGTCACGGAGACGCCGCTGGAGGGCAACTTCGTCTGGGAGCGCGTTCGGAGCCTAGGGCTGCCCAAGGTCTACCTGAGCCCTGGATCCCGCAGCCGTGACGACCTGGGAGGGGACAAAAGGCCCAGTACTTCCTCTGCCCTACCGGTCGCCACCATGGTGAG	547
AGCCACAGGCACCATGTCCAATCCTGGTGATGTCCGACCTGTTCCGCACAGGAGCAAAGTGTGCCGTTGTCTCTTCGGTCCCGTGGACAGTGAGCAGTTGCGCCGTGATTGCGATGCGCTCATGGCGGGCTGTCTCCAGGAGGCCCGAGAACGCTGGAACTTTGACTTCGTCACGGAGACGCCGCTCGAGGGCAACTTCGTCTGGGAGCGCGTTCGGAGCCTAGGGCTGCCCAAGGTCTACCTGAGCCCTGGATCCCGCAGCCGTGACGACCTGGGAGGGGACAAAAGGCCCAGTACTTCCTCTGCCCTACCGGTCGCCACCATGGTGAG	543
AGCCACAGGCACCATGTCCAATCCTGGTGATGTCCGACCTGTTCCGCACAGGAGTAAAGTGTGCCGTTGTCTCTTCGGTCCCGTGGACAGTGAGCAGTTGCGCCGTGATTGCGATGCGCTCATGGCGGGCTGTCTCCAGGAGGCCCGAGAACGGTGGAACTTTGACTTCGTCACGGAGACGCCGCTGGAGGGCAACTTCGTCTGGGAGCGCGTTCGGAGCCTAGGGCTGCCCAAGGTCTACCTGAGCCCTGGATCCCGCAGCCGTGACGACCTGGGAGGGGACAAAAGGCCCAGTACTTCCTCTGCCCTACCGGTCGCCACCATGGTGAG	534
AGCCACAGGCACCATGTCCAATCCTGGTGATGTCCGACCTGTTCCGCACAGGAGTAAAGTGTGCCGTTGTCTCTTCGGTCCCGTGGATAGTGAGCAGTTGCGCCGTGATTGCGATGCGCTGATGGCGGGCTGTCTCCAGGAGGCCCGAGAACGCTGGAACTTTGACTTCGTCACGGAGACGCCGCTCGAGGGCAACTTCGTCTGGGAGCGCGTTCGGAGCCTAGGGCTGCCCAAGGTCTACCTGAGCCCTGGATCCCGCAGCCGTGACGACCTGGGAGGGGACAAAAGGCCCAGTACTTCCTCTGCCCTACCGGTCGCCACCATGGTGAG	524
AGCCACAGGCACCATGTCCAATCCTGGTGATGTCCGACCTGTTCCGCACAGGAGTAAAGTGTGCCGTTGTCTCTTCGGTCCCGTGGATAGTGAGCAGTTGCGCCGTGATTGCGATGCGCTGATGGCGGGCTGTCTCCAGGAGGCCCGAGAACGCTGGAACTTTGACTTCGTCACGGAGACGCCGCTGGAGGGCAACTTCGTCTGGGAGCGCGTTCGGAGCCTAGGGCTGCCCAAGGTCTACCTGAGCCCTGGATCCCGCAGCCGTGACGACCTGGGAGGGGACAAAAGGCCCAGTACTTCCTCTGCCCTACCGGTCGCCACCATGGTGAG	517
AGCCACAGGCACCATGTCCAATCCTGGTGATGTCCGACCTGTTCCGCACAGGAGCAAAGTGTGCCGTTGTCTCTTCGGTCCCGTGGACAGTGAGCAGTTGCGCCGTGATTGCGATGCGCTCATGGCGGGCTGTCTCCAGGAGGCCCGAGAACGCTGGAACTTTGACTTCGTCACGGAGACGCCGCTGGAGGGCAACTTCGTCTGGGAGCGCGTTCGGAGCCTAGGGCTGCCCAAGGTCTACCTGAGCCCTGGATCCCGCAGCCGTGACGACCTGGGAGGGGACAAAAGGCCCAGTACTTCCTCTGCCCTACCGGTCGCCACCATGGTGAG	483
AGCCACAGGCACCATGTCCAATCCTGGTGATGTCCGACCTGTTCCGCACAGGAGCAAAGTGTGCCGTTGTCTCTTCGGTCCCGTGGATAGTGAGCAGTTGCGCCGTGATTGCGATGCGCTGATGGCGGGCTGTCTCCAGGAGGCCCGAGAACGGTGGAACTTTGACTTCGTCACGGAGACGCCGCTGGAGGGCAACTTCGTCTGGGAGCGCGTTCGGAGCCTAGGGCTGCCCAAGGTCTACCTGAGCCCTGGATCCCGCAGCCGTGACGACCTGGGAGGGGACAAAAGGCCCAGTACTTCCTCTGCCCTACCGGTCGCCACCATGGTGAG	456
AGCCACAGGCACCATGTCCAATCCTGGTGATGTCCGACCTGTTCCGCACAGGAGTAAAGTGTGCCGTTGTCTCTTCGGTCCCGTGGATAGTGAGCAGTTGCGCCGTGATTGCGATGCGCTGATGGCGGGCTGTCTCCAGGAGGCCCGAGAACGGTGGAACTTTGACTTCGTCACGGAGACGCCGCTGGAGGGCAACTTCGTCTGGGAGCGCGTTCGGAGCCTAGGGCTGCCCAAGGTCTACCTGAGCCCTGGATCCCGCAGCCGTGACGACCTGGGAGGGGACAAAAGGCCCAGTACTTCCTCTGCCCTACCGGTCGCCACCATGGTGAG	447
AGCCACAGGCACCATGTCCAATCCTGGTGATGTCCGACCTGTTCCGCACAGGAGCAAAGTGTGCCGTTGTCTCTTCGGTCCCGTGGACAGTGAGCAGTTGCGCCGTGATTGCGATGCGCTCATGGCGGGCTGTCTCCAGGAGGCCCGAGAACGGTGGAACTTTGACTTCGTCACGGAGACGCCGCTCGAGGGCAACTTCGTCTGGGAGCGCGTTCGGAGCCTAGGGCTGCCCAAGGTCTACCTGAGCCCTGGATCCCGCAGCCGTGACGACCTGGGAGGGGACAAAAGGCCCAGTACTTCCTCTGCCCTACCGGTCGCCACCATGGTGAG	421
AGCCACAGGCACCATGTCCAATCCTGGTGATGTCCGACCTGTTCCGCACAGGAGCAAAGTGTGCCGTTGTCTCTTCGGTCCCGTGGACAGTGAGCAGTTGCGCCGTGATTGCGATGCGCTCATGGCGGGCTGTCTCCAGGAGGCCCGAGAACGGTGGAACTTTGACTTCGTCACGGAGACGCCGCTGGAGGGCAACTTCGTCTGGGAGCGCGTTCGGAGTCTAGGGCTGCCCAAGGTCTACCTGAGCCCTGGGTCCCGCAGCCGTGACGACCTGGGAGGGGACAAAAGGCCCAGTACTTCCTCTGCCCTACCGGTCGCCACCATGGTGAG	416
AGCCACAGGCACCATGTCCAATCCTGGTGATGTCCGACCTGTTCCGCACAGGAGTAAAGTGTGCCGTTGTCTCTTCGGTCCCGTGGATAGTGAGCAGTTGCGCCGTGATTGCGATGCGCTCATGGCGGGCTGTCTCCAGGAGGCCCGAGAACGGTGGAACTTTGACTTCGTCACGGAGACGCCGCTGGAGGGCAACTTCGTCTGGGAGCGCGTTCGGAGTCTAGGGCTGCCCAAGGTCTACCTGAGCCCTGGATCCCGCAGCCGTGACGACCTGGGAGGGGACAAAAGGCCCAGTACTTCCTCTGCCCTACCGGTCGCCACCATGGTGAG	327
AGCCACAGGCACCATGTCCAATCCTGGTGATGTCCGACCTGTTCCGCACAGGAGTAAAGTGTGCCGTTGTCTCTTCGGTCCCGTGGACAGTGAGCAGTTGCGCCGTGATTGCGATGCGCTGATGGCGGGCTGTCTCCAGGAGGCCCGAGAACGCTGGAACTTTGACTTCGTCACGGAGACGCCGCTCGAGGGCAACTTCGTCTGGGAGCGCGTTCGGAGTCTAGGGCTGCCCAAGGTCTACCTGAGCCCTGGATCCCGCAGCCGTGACGACCTGGGAGGGGACAAAAGGCCCAGTACTTCCTCTGCCCTACCGGTCGCCACCATGGTGAG	274
AGCCACAGGCACCATGTCCAATCCTGGTGATGTCCGACCTGTTCCGCACAGGAGCAAAGTGTGCCGTTGTCTCTTCGGTCCCGTGGACAGTGAGCAGTTGCGCCGTGATTGCGATGCGCTCATGGCGGGCTGTCTCCAGGAGGCCCGAGAACGGTGGAACTTTGACTTCGTCACGGAGACGCCGCTGGAGGGCAACTTCGTCTGGGAGCGCGTTCGGAGCCTAGGGCTGCCCAAGGTCTACCTGAGCCCTGGATCCCGCAGCCGTGACGACCTGGGAGGGGACAAGAGGCCCAGTACTTCCTCTGCCCTACCGGTCGCCACCATGGTGAG	230
AGCCACAGGCACCATGTCCAATCCTGGTGATGTCCGACCTGTTCCGCACAGGAGTAAAGTGTGCCGTTGTCTCTTCGGTCCCGTGGACAGTGAGCAGTTGCGCCGTGATTGCGATGCGCTCATGGCGGGCTGTCTCCAGGAGGCCCGAGAACGCTGGAACTTTGACTTCGTCACGGAGACGCCGCTCGAGGGCAACTTCGTCTGGGAGCGCGTTCGGAGTCTAGGGCTGCCCAAGGTCTACCTGAGCCCTGGATCCCGCAGCCGTGACGACCTGGGAGGGGACAAAAGGCCCAGTACTTCCTCTGCCCTACCGGTCGCCACCATGGTGAG	216
AGCCACAGGCACCATGTCCAATCCTGGTGATGTCCGACCTGTTCCGCACAGGAGCAAAGTGTGCCGTTGTCTCTTCGGTCCCGTGGATAGTGAGCAGTTGCGCCGTGATTGCGATGCGCTGATGGCGGGCTGTCTCCAGGAGGCCCGAGAACGGTGGAACTTTGACTTCGTCACGGAGACGCCGCTCGAGGGCAACTTCGTCTGGGAGCGCGTTCGGAGTCTAGGGCTGCCCAAGGTCTACCTGAGCCCTGGATCCCGCAGCCGTGACGACCTGGGAGGGGACAAAAGGCCCAGTACTTCCTCTGCCCTACCGGTCGCCACCATGGTGAG	212
AGCCACAGGCACCATGTCCAATCCTGGTGATGTCCGACCTGTTCCGCACAGGAGCAAAGTGTGCCGTTGTCTCTTCGGTCCCGTGGATAGTGAGCAGTTGCGCCGTGATTGCGATGCGCTCATGGCGGGCTGTCTCCAGGAGGCCCGAGAACGCTGGAACTTTGACTTCGTCACGGAGACGCCGCTCGAGGGCAACTTCGTCTGGGAGCGCGTTCGGAGTCTAGGGCTGCCCAAGGTCTACCTGAGCCCTGGATCCCGCAGCCGTGACGACCTGGGAGGGGACAAAAGGCCCAGTACTTCCTCTGCCCTACCGGTCGCCACCATGGTGAG	198
AGCCACAGGCACCATGTCCAATCCTGGTGATGTCCGACCTGTTCCGCACAGGAGCAAAGTGTGCCGTTGTCTCTTCGGTCCCGTGGACAGTGAGCAGTTGCGCCGTGATTGCGATGCGCTCATGGCGGGCTGTCTCCAGGAGGCCCGAGAACGGTGGAACTTTGACTTCGTCACGGAGACGCCGCTGGAGGGCAACTTCGTCTGGGAGCGCGTTCGGAGCCTAGGGCTGCCCAAGGTCTACCTGAGCCCTGGATCCCGCAGCCGTGACGACCTGGGAGGGGACAAAAGGCCCAGTACGTCCTCTGCCCTACCGGTCGCCACCATGGTGAG	196
AGCCACAGGCACCATGTCCAATCCTGGTGATGTCCGACCTGTTCCGCACAGGAGTAAAGTGTGCCGTTGTCTCTTCGGTCCCGTGGATAGTGAGCAGTTGCGCCGTGATTGCGATGCGCTCATGGCGGGCTGTCTCCAGGAGGCCCGAGAACGCTGGAACTTTGACTTCGTCACGGAGACGCCGCTCGAGGGCAACTTCGTCTGGGAGCGCGTTCGGAGTCTAGGGCTGCCCAAGGTCTACCTGAGCCCTGGATCCCGCAGCCGTGACGACCTGGGAGGGGACAAAAGGCCCAGTACTTCCTCTGCCCTACCGGTCGCCACCATGGTGAG	180
AGCCACAGGCACCATGTCCAATCCTGGTGATGTCCGACCTGTTCCGCACAGGAGCAAAGTGTGCCGTTGTCTCTTCGGTCCCGTGGACAGTGAGCAGTTGCGCCGTGATTGCGATGCGCTGATGGCGGGCTGTCTCCAGGAGGCCCGAGAACGGTGGAACTTTGACTTCGTCACGGAGACGCCGCTCGAGGGCAACTTCGTCTGGGAGCGCGTTCGGAGTCTAGGGCTGCCCAAGGTCTACCTGAGCCCTGGATCCCGCAGCCGTGACGACCTGGGAGGGGACAAAAGGCCCAGTACTTCCTCTGCCCTACCGGTCGCCACCATGGTGAG	174
AGCCACAGGCACCATGTCCAATCCTGGTGATGTCCGACCTGTTCCGCACAGGAGTAAAGTGTGCCGTTGTCTCTTCGGTCCCGTGGATAGTGAGCAGTTGCGCCGTGATTGCGATGCGCTGATGGCGGGCTGTCTCCAGGAGGCCCGAGAACGGTGGAACTTTGACTTCGTCACGGAGACGCCGCTCGAGGGCAACTTCGTCTGGGAGCGCGTTCGGAGTCTAGGGCTGCCCAAGGTCTACCTGAGCCCTGGATCCCGCAGCCGTGACGACCTGGGAGGGGACAAAAGGCCCAGTACTTCCTCTGCCCTACCGGTCGCCACCATGGTGAG	171
AGCCACAGGCACCATGTCCAATCCTGGTGATGTCCGACCTGTTCCGCACAGGAGCAAAGTGTGCCGTTGTCTCTTCGGTCCCGTGGATAGTGAGCAGTTGCGCCGTGATTGCGATGCGCTCATGGCGGGCTGTCTCCAGGAGGCCCGAGAACGGTGGAACTTTGACTTCGTCACGGAGACGCCGCTCGAGGGCAACTTCGTCTGGGAGCGCGTTCGGAGTCTAGGGCTGCCCAAGGTCTACCTGAGCCCTGGATCCCGCAGCCGTGACGACCTGGGAGGGGACAAAAGGCCCAGTACTTCCTCTGCCCTACCGGTCGCCACCATGGTGAG	156
AGCCACAGGCACCATGTCCAATCCTGGTGATGTCCGACCTGTTCCGCACAGGAGCAAAGTGTGCCGTTGTCTCTTCGGTCCCGTGGACAGTGAGCAGTTGCGCCGTGATTGCGATGCGCTGATGGCGGGCTGTCTCCAGGAGGCCCGAGAACGCTGGAACTTTGACTTCGTCACGGAGACGCCGCTGGAGGGCAACTTCGTCTGGGAGCGCGTTCGGAGTCTAGGGCTGCCCAAGGTCTACCTGAGCCCTGGATCCCGCAGCCGTGACGACCTGGGAGGGGACAAAAGGCCCAGTACTTCCTCTGCCCTACCGGTCGCCACCATGGTGAG	155
AGCCACAGGCACCATGTCCAATCCTGGTGATGTCCGACCTGTTCCGCACAGGAGCAAAGTGTGCCGTTGTCTCTTCGGTCCCGTGGATAGTGAGCAGTTGCGCCGTGATTGCGATGCGCTGATGGCGGGCTGTCTCCAGGAGGCCCGAGAACGCTGGAACTTTGACTTCGTCACGGAGACGCCGCTCGAGGGCAACTTCGTCTGGGAGCGCGTTCGGAGTCTATGGCTGCCCAAGGTCTACCTGAGCCCTGGATCCCGCAGCCGTGACGACCTGGGAGGGGACAAAAGGCCCAGTACTTCCTCTGCCCTACCGGTCGCCACCATGGTGAG	151
AGCCACAGGCACCATGTCCAATCCTGGTGATGTCCGACCTGTTCCGCACAGGAGCAAAGTGTGCCGTTGTCTCTTCGGTCCCGTGGATAGTGAGCAGTTGCGCCGTGATTGCGATGCGCTCATGGCGGGCTGTCTCCAGGAGGCCCGAGAACGGTGGAACTTTGACTTCGTCACGGAGACGCCGCTGGAGGGCAACTTCGTCTGGGAGCGCGTTCGGAGTCTAGGGCTGCCCAAGGTCTACCTGAGCCCTGGATCCCGCAGCCGTGACGACCTGGGAGGGGACAAAAGGCCCAGTACTTCCTCTGCCCTACCGGTCGCCACCATGGTGAG	150
AGCCACAGGCACCATGTCCAATCCTGGTGATGTCCGACCTGTTCCGCACAGGAGCAAAGTGTGCCGTTGTCTCTTCGGTCCCGTGGACAGTGAGCAGTTGCGCCGTGATTGCGATGCGCTCATGGCGGGCTGTCTCCAGGAGGCCCGAGAACGGTGGAACTTTGACTTCGTCACGGAGACGCCGCTGGAGGGCAACTTCGTCTGGGAGCGCGTTCGGAGCCTATGGCTGCCCAAGGTCTACCTGAGCCCTGGATCCCGCAGCCGTGACGACCTGGGAGGGGACAAAAGGCCCAGTACTTCCTCTGCCCTACCGGTCGCCACCATGGTGAG	149
AGCCACAGGCACCATGTCCAATCCTGGTGATGTCCGACCTGTTCCGCACAGGAGTAAAGTGTGCCGTTGTCTCTTCGGTCCCGTGGATAGTGAGCAGTTGCGCCGTGATTGCGATGCGCTGATGGCGGGCTGTCTCCAGGAGGCCCGAGAACGCTGGAACTTTGACTTCGTCACGGAGACGCCGCTCGAGGGCAACTTCGTCTGGGAGCGCGTTCGGAGTCTATGGCTGCCCAAGGTCTACCTGAGCCCTGGATCCCGCAGCCGTGACGACCTGGGAGGGGACAAAAGGCCCAGTACTTCCTCTGCCCTACCGGTCGCCACCATGGTGAG	144
AGCCACAGGCACCATGTCCAATCCTGGTGATGTCCGACCTGTTCCGCACAGGAGCAAAGTGTGCCGTTGTCTCTTCGGTCCCGTGGACAGTGAGCAGTTGCGCCGTGATTGCGATGCGCTGATGGCGGGCTGTCTCCAGGAGGCCCGAGAACGGTGGAACTTTGACTTCGTCACGGAGACGCCGCTGGAGGGCAACTTCGTCTGGGAGCGCGTTCGGAGTCTAGGGCTGCCCAAGGTCTACCTGAGCCCTGGATCCCGCAGCCGTGACGACCTGGGAGGGGACAAAAGGCCCAGTACTTCCTCTGCCCTACCGGTCGCCACCATGGTGAG	142
AGCCACAGGCACCATGTCCAATCCTGGTGATGTCCGACCTGTTCCGCACAGGAGCAAAGTGTGCCGTTGTCTCTTCGGTCCCGTGGACAGTGAGCAGTTGCGCCGTGATTGCGATGCGCTCATGGCGGGCTGTCTCCAGGAGGCCCGAGAACGCTGGAACTTTGACTTCGTCACGGAGACGCCGCTGGAGGGCAACTTCGTCTGGGAGCGCGTTCGGAGTCTAGGGCTGCCCAAGGTCTACCTGAGCCCTGGATCCCGCAGCCGTGACGACCTGGGAGGGGACAAAAGGCCCAGTACTTCCTCTGCCCTACCGGTCGCCACCATGGTGAG	141

## Sheet: WT 1kb -1
All reads representing ≥0.1% of the total reads for WT 1kb (Sample #1 of 3)
TargetSequence	Reads
CCGGGTCCTTCTTGTGTTTCAGCCACAGGCACCATGTCCAATCCTGGTGATGTCCGACCTGTTCCGCACAGGAGCAAAGTGTGCCGTTGTCTCTTCGGTCCCGTGGATAGTGAGCAGTTGCGCCGTGATTGCGATGCGCTGATGGCGGGCTGTCTCCAGGAGGCCCGAGAACGCTGGAACTTTGACTTCGTCACGGAGACGCCGCTCGAGGGCAACTTCGTCTGGGAGCGCGTTCGGAGTCTAGGGCTGCCCAAGGTCTACCTGAGCCCTGGATCCCGCAGCCGTGACGACCTGGGAGGGGACAAAAGGCCCAGTACTTCCTCTGCCCTACCGGTCGCCACCATGGTGAGCAAGGGCGAGGAGCTGTT	16096
CCGGGTCCTTCTTGTGTTTCAGCCACAGGCACCATGTCCAATCCTGGTGATGTCCGACCTGTTCCGCACAGGAGCAAAGTGTGCCGTTGTCTCTTCGGTCCCGTGGACAGTGAGCAGTTGCGCCGTGATTGCGATGCGCTCATGGCGGGCTGTCTCCAGGAGGCCCGAGAACGCTGGAACTTTGACTTCGTCACGGAGACGCCGCTCGAGGGCAACTTCGTCTGGGAGCGCGTTCGGAGTCTAGGGCTGCCCAAGGTCTACCTGAGCCCTGGATCCCGCAGCCGTGACGACCTGGGAGGGGACAAAAGGCCCAGTACTTCCTCTGCCCTACCGGTCGCCACCATGGTGAGCAAGGGCGAGGAGCTGTT	10552
CCGGGTCCTTCTTGTGTTTCAGCCACAGGCACCATGTCCAATCCTGGTGATGTCCGACCTGTTCCGCACAGGAGCAAAGTGTGCCGTTGTCTCTTCGGTCCCGTGGACAGTGAGCAGTTGCGCCGTGATTGCGATGCGCTCATGGCGGGCTGTCTCCAGGAGGCCCGAGAACGGTGGAACTTTGACTTCGTCACGGAGACGCCGCTGGAGGGCAACTTCGTCTGGGAGCGCGTTCGGAGCCTAGGGCTGCCCAAGGTCTACCTGAGCCCTGGATCCCGCAGCCGTGACGACCTGGGAGGGGACAAAAGGCCCAGTACTTCCTCTGCCCTACCGGTCGCCACCATGGTGAGCAAGGGCGAGGAGCTGTT	10339
CCGGGTCCTTCTTGTGTTTCAGCCACAGGCACCATGTCCAATCCTGGTGATGTCCGACCTGTTCCGCACAGGAGCAAAGTGTGCCGTTGTCTCTTCGGTCCCGTGGACAGTGAGCAGTTGCGCCGTGATTGCGATGCGCTGATGGCGGGCTGTCTCCAGGAGGCCCGAGAACGCTGGAACTTTGACTTCGTCACGGAGACGCCGCTCGAGGGCAACTTCGTCTGGGAGCGCGTTCGGAGTCTAGGGCTGCCCAAGGTCTACCTGAGCCCTGGATCCCGCAGCCGTGACGACCTGGGAGGGGACAAAAGGCCCAGTACTTCCTCTGCCCTACCGGTCGCCACCATGGTGAGCAAGGGCGAGGAGCTGTT	7650
CCGGGTCCTTCTTGTGTTTCAGCCACAGGCACCATGTCCAATCCTGGTGATGTCCGACCTGTTCCGCACAGGAGCAAAGTGTGCCGTTGTCTCTTCGGTCCCGTGGACAGTGAGCAGTTGCGCCGTGATTGCGATGCGCTCATGGCGGGCTGTCTCCAGGAGGCCCGAGAACGGTGGAACTTTGACTTCGTCACGGAGACGCCGCTCGAGGGCAACTTCGTCTGGGAGCGCGTTCGGAGTCTAGGGCTGCCCAAGGTCTACCTGAGCCCTGGATCCCGCAGCCGTGACGACCTGGGAGGGGACAAAAGGCCCAGTACTTCCTCTGCCCTACCGGTCGCCACCATGGTGAGCAAGGGCGAGGAGCTGTT	4828
CCGGGTCCTTCTTGTGTTTCAGCCACAGGCACCATGTCCAATCCTGGTGATGTCCGACCTGTTCCGCACAGGAGCAAAGTGTGCCGTTGTCTCTTCGGTCCCGTGGACAGTGAGCAGTTGCGCCGTGATTGCGATGCGCTCATGGCGGGCTGTCTCCAGGAGGCCCGAGAACGGTGGAACTTTGACTTCGTCACGGAGACGCCGCTGGAGGGCAACTTCGTCTGGGAGCGCGTTCGGAGTCTAGGGCTGCCCAAGGTCTACCTGAGCCCTGGATCCCGCAGCCGTGACGACCTGGGAGGGGACAAAAGGCCCAGTACTTCCTCTGCCCTACCGGTCGCCACCATGGTGAGCAAGGGCGAGGAGCTGTT	4403
CCGGGTCCTTCTTGTGTTTCAGCCACAGGCACCATGTCCAATCCTGGTGATGTCCGACCTGTTCCGCACAGGAGCAAAGTGTGCCGTTGTCTCTTCGGTCCCGTGGACAGTGAGCAGTTGCGCCGTGATTGCGATGCGCTCATGGCGGGCTGTCTCCAGGAGGCCCGAGAACGGTGGAACTTTGACTTCGTCACGGAGACGCCGCTGGAGGGCAACTTCGTCTGGGAGCGCGTTCGGAGCCTAGGGCTGCCCAAGGTCTACCTGAGCCCTGGGTCCCGCAGCCGTGACGACCTGGGAGGGGACAAAAGGCCCAGTACTTCCTCTGCCCTACCGGTCGCCACCATGGTGAGCAAGGGCGAGGAGCTGTT	4014
CCGGGTCCTTCTTGTGTTTCAGCCACAGGCACCATGTCCAATCCTGGTGATGTCCGACCTGTTCCGCACAGGAGCAAAGTGTGCCGTTGTCTCTTCGGTCCCGTGGATAGTGAGCAGTTGCGCCGTGATTGCGATGCGCTCATGGCGGGCTGTCTCCAGGAGGCCCGAGAACGCTGGAACTTTGACTTCGTCACGGAGACGCCGCTCGAGGGCAACTTCGTCTGGGAGCGCGTTCGGAGTCTAGGGCTGCCCAAGGTCTACCTGAGCCCTGGATCCCGCAGCCGTGACGACCTGGGAGGGGACAAAAGGCCCAGTACTTCCTCTGCCCTACCGGTCGCCACCATGGTGAGCAAGGGCGAGGAGCTGTT	3352
CCGGGTCCTTCTTGTGTTTCAGCCACAGGCACCATGTCCAATCCTGGTGATGTCCGACCTGTTCCGCACAGGAGTAAAGTGTGCCGTTGTCTCTTCGGTCCCGTGGATAGTGAGCAGTTGCGCCGTGATTGCGATGCGCTGATGGCGGGCTGTCTCCAGGAGGCCCGAGAACGCTGGAACTTTGACTTCGTCACGGAGACGCCGCTCGAGGGCAACTTCGTCTGGGAGCGCGTTCGGAGTCTAGGGCTGCCCAAGGTCTACCTGAGCCCTGGATCCCGCAGCCGTGACGACCTGGGAGGGGACAAAAGGCCCAGTACTTCCTCTGCCCTACCGGTCGCCACCATGGTGAGCAAGGGCGAGGAGCTGTT	2690
CCGGGTCCTTCTTGTGTTTCAGCCACAGGCACCATGTCCAATCCTGGTGATGTCCGACCTGTTCCGCACAGGAGCAAAGTGTGCCGTTGTCTCTTCGGTCCCGTGGACAGTGAGCAGTTGCGCCGTGATTGCGATGCGCTCATGGCGGGCTGTCTCCAGGAGGCCCGAGAACGGTGGAACTTTGACTTCGTCACGGAGACGCCGCTGGAGGGCAACTTCGTCTGGGAGCGCGTTCGGAGCCTAGGGCTGCCCAAGGTCTACCTGAGCCCTGGGTCCCGCAGCCGTGACGACCTGGGAGGGGACAAGAGGCCCAGTACTTCCTCTGCCCTACCGGTCGCCACCATGGTGAGCAAGGGCGAGGAGCTGTT	2139
CCGGGTCCTTCTTGTGTTTCAGCCACAGGCACCATGTCCAATCCTGGTGATGTCCGACCTGTTCCGCACAGGAGCAAAGTGTGCCGTTGTCTCTTCGGTCCCGTGGACAGTGAGCAGTTGCGCCGTGATTGCGATGCGCTGATGGCGGGCTGTCTCCAGGAGGCCCGAGAACGCTGGAACTTTGACTTCGTCACGGAGACGCCGCTCGAGGGCAACTTCGTCTGGGAGCGCGTTCGGAGCCTAGGGCTGCCCAAGGTCTACCTGAGCCCTGGATCCCGCAGCCGTGACGACCTGGGAGGGGACAAAAGGCCCAGTACTTCCTCTGCCCTACCGGTCGCCACCATGGTGAGCAAGGGCGAGGAGCTGTT	1574
CCGGGTCCTTCTTGTGTTTCAGCCACAGGCACCATGTCCAATCCTGGTGATGTCCGACCTGTTCCGCACAGGAGCAAAGTGTGCCGTTGTCTCTTCGGTCCCGTGGATAGTGAGCAGTTGCGCCGTGATTGCGATGCGCTGATGGCGGGCTGTCTCCAGGAGGCCCGAGAACGCTGGAACTTTGACTTCGTCACGGAGACGCCGCTCGAGGGCAACTTCGTCTGGGAGCGCGTTCGGAGCCTAGGGCTGCCCAAGGTCTACCTGAGCCCTGGATCCCGCAGCCGTGACGACCTGGGAGGGGACAAAAGGCCCAGTACTTCCTCTGCCCTACCGGTCGCCACCATGGTGAGCAAGGGCGAGGAGCTGTT	954
CCGGGTCCTTCTTGTGTTTCAGCCACAGGCACCATGTCCAATCCTGGTGATGTCCGACCTGTTCCGCACAGGAGCAAAGTGTGCCGTTGTCTCTTCGGTCCCGTGGACAGTGAGCAGTTGCGCCGTGATTGCGATGCGCTCATGGCGGGCTGTCTCCAGGAGGCCCGAGAACGCTGGAACTTTGACTTCGTCACGGAGACGCCGCTCGAGGGCAACTTCGTCTGGGAGCGCGTTCGGAGCCTAGGGCTGCCCAAGGTCTACCTGAGCCCTGGATCCCGCAGCCGTGACGACCTGGGAGGGGACAAAAGGCCCAGTACTTCCTCTGCCCTACCGGTCGCCACCATGGTGAGCAAGGGCGAGGAGCTGTT	776
CCGGGTCCTTCTTGTGTTTCAGCCACAGGCACCATGTCCAATCCTGGTGATGTCCGACCTGTTCCGCACAGGAGTAAAGTGTGCCGTTGTCTCTTCGGTCCCGTGGACAGTGAGCAGTTGCGCCGTGATTGCGATGCGCTCATGGCGGGCTGTCTCCAGGAGGCCCGAGAACGCTGGAACTTTGACTTCGTCACGGAGACGCCGCTCGAGGGCAACTTCGTCTGGGAGCGCGTTCGGAGTCTAGGGCTGCCCAAGGTCTACCTGAGCCCTGGATCCCGCAGCCGTGACGACCTGGGAGGGGACAAAAGGCCCAGTACTTCCTCTGCCCTACCGGTCGCCACCATGGTGAGCAAGGGCGAGGAGCTGTT	764
CCGGGTCCTTCTTGTGTTTCAGCCACAGGCACCATGTCCAATCCTGGTGATGTCCGACCTGTTCCGCACAGGAGCAAAGTGTGCCGTTGTCTCTTCGGTCCCGTGGACAGTGAGCAGTTGCGCCGTGATTGCGATGCGCTC------------------------------------------------------------------GAGGGCAACTTCGTCTGGGAGCGCGTTCGGAGTCTAGGGCTGCCCAAGGTCTACCTGAGCCCTGGATCCCGCAGCCGTGACGACCTGGGAGGGGACAAAAGGCCCAGTACTTCCTCTGCCCTACCGGTCGCCACCATGGTGAGCAAGGGCGAGGAGCTGTT	691
CCGGGTCCTTCTTGTGTTTCAGCCACAGGCACCATGTCCAATCCTGGTGATGTCCGACCTGTTCCGCACAGGAGCAAAGTGTGCCGTTGTCTCTTCGGTCCCGTGGATAGTGAGCAGTTGCGCCGTGATTGCGATGCGCTCATGGCGGGCTGTCTCCAGGAGGCCCGAGAACGGTGGAACTTTGACTTCGTCACGGAGACGCCGCTGGAGGGCAACTTCGTCTGGGAGCGCGTTCGGAGCCTAGGGCTGCCCAAGGTCTACCTGAGCCCTGGATCCCGCAGCCGTGACGACCTGGGAGGGGACAAAAGGCCCAGTACTTCCTCTGCCCTACCGGTCGCCACCATGGTGAGCAAGGGCGAGGAGCTGTT	691
CCGGGTCCTTCTTGTGTTTCAGCCACAGGCACCATGTCCAATCCTGGTGATGTCCGACCTGTTCCGCACAGGAGCAAAGTGTGCCGTTGTCTCTTCGGTCCCGTGGATAGTGAGCAGTTGCGCCGTGATTGCGATGCGCTGATGGCGGGCTGTCTCCAGGAGGCCCGAGAACGCTGGAACTTTGACTTCGTCACGGAGACGCCGCTGGAGGGCAACTTCGTCTGGGAGCGCGTTCGGAGCCTAGGGCTGCCCAAGGTCTACCTGAGCCCTGGATCCCGCAGCCGTGACGACCTGGGAGGGGACAAAAGGCCCAGTACTTCCTCTGCCCTACCGGTCGCCACCATGGTGAGCAAGGGCGAGGAGCTGTT	585
CCGGGTCCTTCTTGTGTTTCAGCCACAGGCACCATGTCCAATCCTGGTGATGTCCGACCTGTTCCGCACAGGAGTAAAGTGTGCCGTTGTCTCTTCGGTCCCGTGGACAGTGAGCAGTTGCGCCGTGATTGCGATGCGCTGATGGCGGGCTGTCTCCAGGAGGCCCGAGAACGCTGGAACTTTGACTTCGTCACGGAGACGCCGCTCGAGGGCAACTTCGTCTGGGAGCGCGTTCGGAGTCTAGGGCTGCCCAAGGTCTACCTGAGCCCTGGATCCCGCAGCCGTGACGACCTGGGAGGGGACAAAAGGCCCAGTACTTCCTCTGCCCTACCGGTCGCCACCATGGTGAGCAAGGGCGAGGAGCTGTT	552
CCGGGTCCTTCTTGTGTTTCAGCCACAGGCACCATGTCCAATCCTGGTGATGTCCGACCTGTTCCGCACAGGAGCAAAGTGTGCCGTTGTCTCTTCGGTCCCGTGGATAGTGAGCAGTTGCGCCGTGATTGCGATGCGCTGATGGCGGGCTGTCTCCAGGAGGCCCGAGAACGGTGGAACTTTGACTTCGTCACGGAGACGCCGCTGGAGGGCAACTTCGTCTGGGAGCGCGTTCGGAGCCTAGGGCTGCCCAAGGTCTACCTGAGCCCTGGATCCCGCAGCCGTGACGACCTGGGAGGGGACAAAAGGCCCAGTACTTCCTCTGCCCTACCGGTCGCCACCATGGTGAGCAAGGGCGAGGAGCTGTT	545
CCGGGTCCTTCTTGTGTTTCAGCCACAGGCACCATGTCCAATCCTGGTGATGTCCGACCTGTTCCGCACAGGAGCAAAGTGTGCCGTTGTCTCTTCGGTCCCGTGGACAGTGAGCAGTTGCGCCGTGATTGCGATGCGCTCATGGCGGGCTGTCTCCAGGAGGCCCGAGAACGCTGGAACTTTGACTTCGTCACGGAGACGCCGCTGGAGGGCAACTTCGTCTGGGAGCGCGTTCGGAGCCTAGGGCTGCCCAAGGTCTACCTGAGCCCTGGATCCCGCAGCCGTGACGACCTGGGAGGGGACAAAAGGCCCAGTACTTCCTCTGCCCTACCGGTCGCCACCATGGTGAGCAAGGGCGAGGAGCTGTT	459
CCGGGTCCTTCTTGTGTTTCAGCCACAGGCACCATGTCCAATCCTGGTGATGTCCGACCTGTTCCGCACAGGAGCAAAGTGTGCCGTTGTCTCTTCGGTCCCGTGGACAGTGAGCAGTTGCGCCGTGATTGCGATGCGCTGATGGCGGGCTGTCTCCAGGAGGCCCGAGAACGCTGGAACTTTGACTTCGTCACGGAGACGCCGCTGGAGGGCAACTTCGTCTGGGAGCGCGTTCGGAGCCTAGGGCTGCCCAAGGTCTACCTGAGCCCTGGATCCCGCAGCCGTGACGACCTGGGAGGGGACAAAAGGCCCAGTACTTCCTCTGCCCTACCGGTCGCCACCATGGTGAGCAAGGGCGAGGAGCTGTT	443
CCGGGTCCTTCTTGTGTTTCAGCCACAGGCACCATGTCCAATCCTGGTGATGTCCGACCTGTTCCGCACAGGAGCAAAGTGTGCCGTTGTCTCTTCGGTCCCGTGGATAGTGAGCAGTTGCGCCGTGATTGCGATGCGCTCATGGCGGGCTGTCTCCAGGAGGCCCGAGAACGGTGGAACTTTGACTTCGTCACGGAGACGCCGCTCGAGGGCAACTTCGTCTGGGAGCGCGTTCGGAGTCTAGGGCTGCCCAAGGTCTACCTGAGCCCTGGATCCCGCAGCCGTGACGACCTGGGAGGGGACAAAAGGCCCAGTACTTCCTCTGCCCTACCGGTCGCCACCATGGTGAGCAAGGGCGAGGAGCTGTT	409
CCGGGTCCTTCTTGTGTTTCAGCCACAGGCACCATGTCCAATCCTGGTGATGTCCGACCTGTTCCGCACAGGAGCAAAGTGTGCCGTTGTCTCTTCGGTCCCGTGGACAGTGAGCAGTTGCGCCGTGATTGCGATGCGCTCATGGCGGGCTGTCTCCAGGAGGCCCGAGAACGGTGGAACTTTGACTTCGTCACGGAGACGCCGCTCGAGGGCAACTTCGTCTGGGAGCGCGTTCGGAGCCTAGGGCTGCCCAAGGTCTACCTGAGCCCTGGATCCCGCAGCCGTGACGACCTGGGAGGGGACAAAAGGCCCAGTACTTCCTCTGCCCTACCGGTCGCCACCATGGTGAGCAAGGGCGAGGAGCTGTT	379
CCGGGTCCTTCTTGTGTTTCAGCCACAGGCACCATGTCCAATCCTGGTGATGTCCGACCTGTTCCGCACAGGAGCAAAGTGTGCCGTTGTCTCTTCGGTCCCGTGGACAGTGAGCAGTTGCGC---------------------------------------------------TGGAACTTTGACTTCGTCACGGAGACGCCGCTCGAGGGCAACTTCGTCTGGGAGCGCGTTCGGAGTCTAGGGCTGCCCAAGGTCTACCTGAGCCCTGGATCCCGCAGCCGTGACGACCTGGGAGGGGACAAAAGGCCCAGTACTTCCTCTGCCCTACCGGTCGCCACCATGGTGAGCAAGGGCGAGGAGCTGTT	375
CCGGGTCCTTCTTGTGTTTCAGCCACAGGCACCATGTCCAATCCTGGTGATGTCCGACCTGTTCCGCACAGGAGCAAAGTGTGCCGTTGTCTCTTCGGTCCCGTGGATAGTGAGCAGTTGCGCCGTGATTGCGATGCGCTGATGGCGGGCTGTCTCCAGGAGGCCCGAGAACGGTGGAACTTTGACTTCGTCACGGAGACGCCGCTCGAGGGCAACTTCGTCTGGGAGCGCGTTCGGAGTCTAGGGCTGCCCAAGGTCTACCTGAGCCCTGGATCCCGCAGCCGTGACGACCTGGGAGGGGACAAAAGGCCCAGTACTTCCTCTGCCCTACCGGTCGCCACCATGGTGAGCAAGGGCGAGGAGCTGTT	365
CCGGGTCCTTCTTGTGTTTCAGCCACAGGCACCATGTCCAATCCTGGTGATGTCCGACCTGTTCCGCACAGGAGCAAAGTGTGCCGTTGTCTCTTCGGTCCCGTGGACAATGAGCAGTTGCGCCGTGATTGCGATGCGCTGATGGCGGGCTGTCTCCAGGAGGCCCGAGAACGCTGGAACTTTGACTTCGTCACGGAGACGCCGCTCGAGGGCAACTTCGTCTGGGAGCGCGTTCGGAGTCTAGGGCTGCCCAAGGTCTACCTGAGCCCTGGATCCCGCAGCCGTGACGACCTGGGAGGGGACAAAAGGCCCAGTACTTCCTCTGCCCTACCGGTCGCCACCATGGTGAGCAAGGGCGAGGAGCTGTT	357
CCGGGTCCTTCTTGTGTTTCAGCCACAGGCACCATGTCCAATCCTGGTGATGTCCGACCTGTTCCGCACAGGAGCAAAGTGTGCCGTTGTCTCTTCGGTCCCGTGGATAGTGAGCAGTTGCGCCGTGATTGCGATGCGCTGATGGCGGGCTGTCTCCAGGAGGCCCGAGAACGCTGGAACTTTGACTTCGTCACGGAGACGCCGCTGGAGGGCAACTTCGTCTGGGAGCGCGTTCGGAGTCTAGGGCTGCCCAAGGTCTACCTGAGCCCTGGATCCCGCAGCCGTGACGACCTGGGAGGGGACAAAAGGCCCAGTACTTCCTCTGCCCTACCGGTCGCCACCATGGTGAGCAAGGGCGAGGAGCTGTT	342
CCGGGTCCTTCTTGTGTTTCAGCCACAGGCACCATGTCCAATCCTGGTGATGTCCGACCTGTTCCGCACAGGAGCAAAGTGTGCCGTTGTCTCTTCGGTCCCGTGGACAGTGAGCAGTTGCGCCGTGATTGCGATGCGCTGATGGCGGGCTGTCTCCAGGAGGCCCGAGAACGGTGGAACTTTGACTTCGTCACGGAGACGCCGCTGGAGGGCAACTTCGTCTGGGAGCGCGTTCGGAGCCTAGGGCTGCCCAAGGTCTACCTGAGCCCTGGATCCCGCAGCCGTGACGACCTGGGAGGGGACAAAAGGCCCAGTACTTCCTCTGCCCTACCGGTCGCCACCATGGTGAGCAAGGGCGAGGAGCTGTT	303
CCGGGTCCTTCTTGTGTTTCAGCCACAGGCACCATGTCCAATCCTGGTGATGTCCGACCTGTTCCGCACAGGAGCAAAGTGTGCCGTTGTCTCTTCGGTCCCGTGGATAGTGAGCAGTTGCGCCGTGATTGCGATGCGCTCATGGCGGGCTGTCTCCAGGAGGCCCGAGAACGGTGGAACTTTGACTTCGTCACGGAGACGCCGCTGGAGGGCAACTTCGTCTGGGAGCGCGTTCGGAGCCTAGGGCTGCCCAAGGTCTACCTGAGCCCTGGGTCCCGCAGCCGTGACGACCTGGGAGGGGACAAAAGGCCCAGTACTTCCTCTGCCCTACCGGTCGCCACCATGGTGAGCAAGGGCGAGGAGCTGTT	298
CCGGGTCCTTCTTGTGTTTCAGCCACAGGCACCATGTCCAATCCTGGTGATGTCCGACCTGTTCCGCACAGGAGCAAAGTGTGCCGTTGTCTCTTCGGTCCCGTGGATAGTGAGCAGTTGCGCCGTGATTGCGATGCGCTGATGGCGGGCTGTCTCCAGGAGGCCCGAGAACGCTGGAACTTTGACTTCGTCACGGAGACGCCGCTCGAGGGCAACTTCGTCTGGGAGCGCGTTCGGAGCCTAGGGCTGCCCAAGGTCTACCTGAGCCCTGGGTCCCGCAGCCGTGACGACCTGGGAGGGGACAAAAGGCCCAGTACTTCCTCTGCCCTACCGGTCGCCACCATGGTGAGCAAGGGCGAGGAGCTGTT	289
CCGGGTCCTTCTTGTGTTTCAGCCACAGGCACCATGTCCAATCCTGGTGATGTCCGACCTGTTCCGCACAGGAGCAAAGTGTGCCGTTGTCTCTTCGGTCCCGTGGATAGTGAGCAGTTGCGCCGTGATTGCGATGCGCTCATGGCGGGCTGTCTCCAGGAGGCCCGAGAACGGTGGAACTTTGACTTCGTCACGGAGACGCCGCTGGAGGGCAACTTCGTCTGGGAGCGCGTTCGGAGTCTAGGGCTGCCCAAGGTCTACCTGAGCCCTGGATCCCGCAGCCGTGACGACCTGGGAGGGGACAAAAGGCCCAGTACTTCCTCTGCCCTACCGGTCGCCACCATGGTGAGCAAGGGCGAGGAGCTGTT	283
CCGGGTCCTTCTTGTGTTTCAGCCACAGGCACCATGTCCAATCCTGGTGATGTCCGACCTGTTCCGCACAGGAGCAAAGTGTGCCGTTGTCTCTTCGGTCCCGTGGACAGTGAGCAGTTGCGCCGTGATTGCGATGCGCTGATGGCGGGCTGTCTCCAGGAGGCCCGAGAACGGTGGAACTTTGACTTCGTCACGGAGACGCCGCTCGAGGGCAACTTCGTCTGGGAGCGCGTTCGGAGTCTAGGGCTGCCCAAGGTCTACCTGAGCCCTGGATCCCGCAGCCGTGACGACCTGGGAGGGGACAAAAGGCCCAGTACTTCCTCTGCCCTACCGGTCGCCACCATGGTGAGCAAGGGCGAGGAGCTGTT	262
CCGGGTCCTTCTTGTGTTTCAGCCACAGGCACCATGTCCAATCCTGGTGATGTCCGACCTGTTCCGCACAGGAGCAAAGTGTGCCGTTGTCTCTTCGGTCCCGTGGATAGTGAGCAGTTGCGCCGTGATTGCGATGCGCTGATGGCGGGCTGTCTCCAGGAGGCCCGAGAACGCTGGAACTTTGACTTCGTCACGGAGACGCCGCTGGAGGGCAACTTCGTCTGGGAGCGCGTTCGGAGCCTAGGGCTGCCCAAGGTCTACCTGAGCCCTGGGTCCCGCAGCCGTGACGACCTGGGAGGGGACAAAAGGCCCAGTACTTCCTCTGCCCTACCGGTCGCCACCATGGTGAGCAAGGGCGAGGAGCTGTT	255
CCGGGTCCTTCTTGTGTTTCAGCCACAGGCACCATGTCCAATCCTGGTGATGTCCGACCTGTTCCGCACAGGAGCAAAGTGTGCCGTTGTCTCTTCGGTCCCGTGGATAGTGAGCAGTTGCGCCGTGATTGCGATGCGCTGATGGCGGGCTGTCTCCAGGAGGCCCGAGAACGGTGGAACTTTGACTTCGTCACGGAGACGCCGCTGGAGGGCAACTTCGTCTGGGAGCGCGTTCGGAGTCTAGGGCTGCCCAAGGTCTACCTGAGCCCTGGATCCCGCAGCCGTGACGACCTGGGAGGGGACAAAAGGCCCAGTACTTCCTCTGCCCTACCGGTCGCCACCATGGTGAGCAAGGGCGAGGAGCTGTT	241
CCGGGTCCTTCTTGTGTTTCAGCCACAGGCACCATGTCCAATCCTGGTGATGTCCGACCTGTTCCGCACAGGAGCAAAGTGTGCCGTTGTCTCTTCGGTCCCGTGGACAGTGAGCAGTTGCGCCGTGATTGCGATGCGCTGATGGCGGGCTGTCTCCAGGAGGCCCGAGAACGCTGGAACTTTGACTTCGTCACGGAGACGCCGCTGGAGGGCAACTTCGTCTGGGAGCGCGTTCGGAGTCTAGGGCTGCCCAAGGTCTACCTGAGCCCTGGATCCCGCAGCCGTGACGACCTGGGAGGGGACAAAAGGCCCAGTACTTCCTCTGCCCTACCGGTCGCCACCATGGTGAGCAAGGGCGAGGAGCTGTT	231
CCGGGTCCTTCTTGTGTTTCAGCCACAGGCACCATGTCCAATCCTGGTGATGTCCGACCTGTTCCGCACAGGAGCAAAGTGTGCCGTTGTCTCTTCGGTCCCGTGGATAGTGAGCAGTTGCGCCGTGATTGCGATGCGCTCATGGCGGGCTGTCTCCAGGAGGCCCGAGAACGCTGGAACTTTGACTTCGTCACGGAGACGCCGCTCGAGGGCAACTTCGTCTGGGAGCGCGTTCGGAGCCTAGGGCTGCCCAAGGTCTACCTGAGCCCTGGATCCCGCAGCCGTGACGACCTGGGAGGGGACAAAAGGCCCAGTACTTCCTCTGCCCTACCGGTCGCCACCATGGTGAGCAAGGGCGAGGAGCTGTT	222
CCGGGTCCTTCTTGTGTTTCAGCCACAGGCACCATGTCCAATCCTGGTGATGTCCGACCTGTTCCGCACAGGAGCAAAGTGTGCCGTTGTCTCTTCGGTCCCGTGGATAGTGAGCAGTTGCGCCGTGATTGCGATGCGCTGATGGCGGGCTGTCTCCAGGAGGCCCGAGAACGCTGGAACTTTGACTTCGTCACGGAGACGCCGCTCGAGGGCAACTTCGTCTGGGAGCGCGTTCGGAGTCTAGGGCTGCCCAAGGTCTACCTGAGCCCTGGGTCCCGCAGCCGTGACGACCTGGGAGGGGACAAAAGGCCCAGTACTTCCTCTGCCCTACCGGTCGCCACCATGGTGAGCAAGGGCGAGGAGCTGTT	220
CCGGGTCCTTCTTGTGTTTCAGCCACAGGCACCATGTCCAATCCTGGTGATGTCCGACCTGTTCCGCACAGGAGCAAAGTGTGCCGTTGTCTCTTCGGTCCCGTGGACAGTGAGCAGTTGCGCCGTGATTGCGATGCGCTCATGGCGGGCTGTCTCCAGGAGGCCCGAGAACGCTGGAACTTTGACTTCGTCACGGAGACGCCGCTGGAGGGCAACTTCGTCTGGGAGCGCGTTCGGAGTCTAGGGCTGCCCAAGGTCTACCTGAGCCCTGGATCCCGCAGCCGTGACGACCTGGGAGGGGACAAAAGGCCCAGTACTTCCTCTGCCCTACCGGTCGCCACCATGGTGAGCAAGGGCGAGGAGCTGTT	212
CCGGGTCCTTCTTGTGTTTCAGCCACAGGCACCATGTCCAATCCTGGTGATGTCCGACCTGTTCCGCACAGGAGTAAAGTGTGCCGTTGTCTCTTCGGTCCCGTGGATAGTGAGCAGTTGCGCCGTGATTGCGATGCGCTGATGGCGGGCTGTCTCCAGGAGGCCCGAGAACGCTGGAACTTTGACTTCGTCACGGAGACGCCGCTGGAGGGCAACTTCGTCTGGGAGCGCGTTCGGAGTCTAGGGCTGCCCAAGGTCTACCTGAGCCCTGGATCCCGCAGCCGTGACGACCTGGGAGGGGACAAAAGGCCCAGTACTTCCTCTGCCCTACCGGTCGCCACCATGGTGAGCAAGGGCGAGGAGCTGTT	205
CCGGGT-CTTCTTGTGTTTCAGCCACAGGCACCATGTCCAATCCTGGTGATGTCCGACCTGTTCCGCACAGGAGCAAAGTGTGCCGTTGTCTCTTCGGTCCCGTGGATAGTGAGCAGTTGCGCCGTGATTGCGATGCGCTGATGGCGGGCTGTCTCCAGGAGGCCCGAGAACGCTGGAACTTTGACTTCGTCACGGAGACGCCGCTCGAGGGCAACTTCGTCTGGGAGCGCGTTCGGAGTCTAGGGCTGCCCAAGGTCTACCTGAGCCCTGGATCCCGCAGCCGTGACGACCTGGGAGGGGACAAAAGGCCCAGTACTTCCTCTGCCCTACCGGTCGCCACCATGGTGAGCAAGGGCGAGGAGCTGTT	196
CCGGGTCCTTCTTGTGTTTCAGCCACAGGCACCATGTCCAATCCTGGTGATGTCCGACCTGTTCCGCACAGGAGCAAAGTGTGCCGTTGTCTCTTCGGTCCCGTGGACAGTGAGCAGTTGCGCCGTGATTGCGATGCGCTGATGGCGGGCTGTCTCCAGGAGGCCCGAGAACGCTGGAACTTTGACTTCGTCACGGAGACGCCGCTGGAGGGCAACTTCGTCTGGGAGCGCGTTCGGAGCCTAGGGCTGCCCAAGGTCTACCTGAGCCCTGGGTCCCGCAGCCGTGACGACCTGGGAGGGGACAAGAGGCCCAGTACTTCCTCTGCCCTACCGGTCGCCACCATGGTGAGCAAGGGCGAGGAGCTGTT	196
CCGGGTCCTTCTTGTGTTTCAGCCACAGGCACCATGTCCAATCCTGGTGATGTCCGACCTGTTCCGCACAGGAGCAAAGTGTGCCGTTGTCTCTTCGGTCCCGTGGATAGTGAGCAGTTGCGCCGTGATTGCGATGCGCTGATGGCGGGCTGTCTCCAGGAGGCCCGAGAACGGTGGAACTTTGACTTCGTCACGGAGACGCCGCTGGAGGGCAACTTCGTCTGGGAGCGCGTTCGGAGCCTAGGGCTGCCCAAGGTCTACCTGAGCCCTGGGTCCCGCAGCCGTGACGACCTGGGAGGGGACAAAAGGCCCAGTACTTCCTCTGCCCTACCGGTCGCCACCATGGTGAGCAAGGGCGAGGAGCTGTT	194
CCGGGTCCTTCTTGTGTTTCAGCCACAGGCACCATGTCCAATCCTGGTGATGTCCGACCTGTTCCGCACAGGAGTAAAGTGTGCCGTTGTCTCTTCGGTCCCGTGGATAGTGAGCAGTTGCGCCGTGATTGCGATGCGCTGATGGCGGGCTGTCTCCAGGAGGCCCGAGAACGCTGGAACTTTGACTTCGTCACGGAGACGCCGCTCGAGGGCAACTTCGTCTGGGAGCGCGTTCGGAGCCTAGGGCTGCCCAAGGTCTACCTGAGCCCTGGATCCCGCAGCCGTGACGACCTGGGAGGGGACAAAAGGCCCAGTACTTCCTCTGCCCTACCGGTCGCCACCATGGTGAGCAAGGGCGAGGAGCTGTT	184
CCGGGTCCTTCTTGTGTTTCAGCCACAGGCACCATGTCCAATCCTGGTGATGTCCGACCTGTTCCGCACAGGAGCAAAGTGTGCCGTTGTCTCTTCGGTCCCGTGGACAGTGAGCAGTTGCGCCGTGATTGCGATGCGCTCATGGCGGGCTGTCTCCAGGAGGCCCGAGAACGCTGGAACTTTGACTTCGTCACGGAGACGCCGCTCGAGGGCAACTTCGTCTGGGAGCGCGTTCGGAGTCTAGGGCTGCCCAAGGTCTACCTGAGCCCTGGGTCCCGCAGCCGTGACGACCTGGGAGGGGACAAAAGGCCCAGTACTTCCTCTGCCCTACCGGTCGCCACCATGGTGAGCAAGGGCGAGGAGCTGTT	179
CCGGGTCCTTCTTGTGTTTCAGCCACAGGCACCATGTCCAATCCTGGTGATGTCCGACCTGTTCCGCACAGGAGCAAAGTGTGCCGTTGTCTCTTCGGTCCCGTGGACAGTGAGCAGTTGCGCCGTGATTGCGATGCGCTCATGGCGGGCTGTCTCCAGGAGGCCCGAGAACGCTGGAACTTTGACTTCGTCACGGAGACGCCGCTCGAGGGCAACTTCGTCTGGGAGCGCGTTCGGAGCCTAGGGCTGCCCAAGGTCTACCTGAGCCCTGGGTCCCGCAGCCGTGACGACCTGGGAGGGGACAAAAGGCCCAGTACTTCCTCTGCCCTACCGGTCGCCACCATGGTGAGCAAGGGCGAGGAGCTGTT	173
CCGGGTCCTTCTTGTGTTTCAGCCACAGGCACCATGTCCAATCCTGGTGATGTCCGACCTGTTCCGCACAGGAGCAAAGTGTGCCGTTGTCTCTTCGGTCCCGTGGATAGTGAGCAGTTGCGCCGTGATTGCGATGCGCTGATGGCGGGCTGTCTCCAGGAGGCCCGAGAACGCTGGAACTTTGACTTCGTCACGGAGACGCCGCTGGAGGGCAACTTCGTCTGGGAGCGCGTTCGGAGCCTAGGGCTGCCCAAGGTCTACCTGAGCCCTGGGTCCCGCAGCCGTGACGACCTGGGAGGGGACAAGAGGCCCAGTACTTCCTCTGCCCTACCGGTCGCCACCATGGTGAGCAAGGGCGAGGAGCTGTT	172
CCGGGTCCTTCTTGTGTTTCAGCCACAGGCACCATGTCCAATCCTGGTGATGTCCGACCTGTTCCGCACAGGAGCAAAGTGTGCCGTTGTCTCTTCGGTCCCGTGGACAGTGAGCAGTTGCGCCGTGATTGCGATGCGCTGATGGCGGGCTGTCTCCAGGAGGCCCGAGAACGCTGGAACTTTGACTTCGTCACGGAGACGCCGCTCGAGGGCAACTTCGTCTGGGAGCGCGTTCGGAGCCTAGGGCTGCCCAAGGTCTACCTGAGCCCTGGGTCCCGCAGCCGTGACGACCTGGGAGGGGACAAAAGGCCCAGTACTTCCTCTGCCCTACCGGTCGCCACCATGGTGAGCAAGGGCGAGGAGCTGTT	170
CCGGGTCCTTCTTGTGTTTCAGCCACAGGCACCATGTCCAATCCTGGTGATGTCCGACCTGTTCCGCACAGGAGTAAAGTGTGCCGTTGTCTCTTCGGTCCCGTGGACAGTGAGCAGTTGCGCCGTGATTGCGATGCGCTCATGGCGGGCTGTCTCCAGGAGGCCCGAGAACGGTGGAACTTTGACTTCGTCACGGAGACGCCGCTGGAGGGCAACTTCGTCTGGGAGCGCGTTCGGAGCCTAGGGCTGCCCAAGGTCTACCTGAGCCCTGGATCCCGCAGCCGTGACGACCTGGGAGGGGACAAAAGGCCCAGTACTTCCTCTGCCCTACCGGTCGCCACCATGGTGAGCAAGGGCGAGGAGCTGTT	166
CCGGGTCCTTCTTGTGTTTCAGCCACAGGCACCATGTCCAATCCTGGTGATGTCCGACCTGTTCCGCACAGGAGCAAAGTGTGCCGTTGTCTCTTCGGTCCCGTGGACAGTGAGCAGTTGCGCCGTGATTGCGATGCGCTCATGGCGGGCTGTCTCCAGGAGGCCCGAGAACGCTGGAACTTTGACTTCGTCACGGAGACGCCGCTGGAGGGCAACTTCGTCTGGGAGCGCGTTCGGAGCCTAGGGCTGCCCAAGGTCTACCTGAGCCCTGGGTCCCGCAGCCGTGACGACCTGGGAGGGGACAAAAGGCCCAGTACTTCCTCTGCCCTACCGGTCGCCACCATGGTGAGCAAGGGCGAGGAGCTGTT	158
CCGGGTCCTTCTTGTGTTTCAGCCACAGGCACCATGTCCAATCCTGGTGATGTCCGACCTGTTCCGCACAGGAGCAAAGTGTGCCGTTGTCTCTTCGGTCCCGTGGATAGTGAGCAGTTGCGCCGTGATTGCGATGCGCTCATGGCGGGCTGTCTCCAGGAGGCCCGAGAACGGTGGAACTTTGACTTCGTCACGGAGACGCCGCTGGAGGGCAACTTCGTCTGGGAGCGCGTTCGGAGCCTAGGGCTGCCCAAGGTCTACCTGAGCCCTGGGTCCCGCAGCCGTGACGACCTGGGAGGGGACAAGAGGCCCAGTACTTCCTCTGCCCTACCGGTCGCCACCATGGTGAGCAAGGGCGAGGAGCTGTT	147
CCGGGTCCTTCTTGTGTTTCAGCCACAGGCACCATGTCCAATCCTGGTGATGTCCGACCTGTTCCGCACAGGAGCAAAGTGTGCCGTTGTCTCTTCGGTCCCGTGGACAGTGAGCAGTTGCGCCGTGATTGCGATGCGCTGATGGCGGGCTGTCTCCAGGAGGCCCGAGAACGGTGGAACTTTGACTTCGTCACGGAGACGCCGCTGGAGGGCAACTTCGTCTGGGAGCGCGTTCGGAGTCTAGGGCTGCCCAAGGTCTACCTGAGCCCTGGATCCCGCAGCCGTGACGACCTGGGAGGGGACAAAAGGCCCAGTACTTCCTCTGCCCTACCGGTCGCCACCATGGTGAGCAAGGGCGAGGAGCTGTT	141
CCGGGTCCTTCTTGTGTTTCAGCCACAGGCACCATGTCCAATCCTGGTGATGTCCGACCTGTTCCGCACAGGAGTAAAGTGTGCCGTTGTCTCTTCGGTCCCGTGGATAGTGAGCAGTTGCGCCGTGATTGCGATGCGCTCATGGCGGGCTGTCTCCAGGAGGCCCGAGAACGCTGGAACTTTGACTTCGTCACGGAGACGCCGCTCGAGGGCAACTTCGTCTGGGAGCGCGTTCGGAGTCTAGGGCTGCCCAAGGTCTACCTGAGCCCTGGATCCCGCAGCCGTGACGACCTGGGAGGGGACAAAAGGCCCAGTACTTCCTCTGCCCTACCGGTCGCCACCATGGTGAGCAAGGGCGAGGAGCTGTT	140
CCGGGTCCTTCTTGTGTTTCAGCCACAGGCACCATGTCCAATCCTGGTGATGTCCGACCTGTTCCGCACAGGAGCAAAGTGTGCCGTTGTCTCTTCGGTCCCGTGGACAGTGAGCAGTTGCGCCGTGATTGCGATGCGCTGATGGCGGGCTGTCTCCAGGAGGCCCGAGAACGCTGGAACTTTGACTTCGTCACGGAGACGCCGCTGGAGGGCAACTTCGTCTGGGAGCGCGTTCGGAGCCTAGGGCTGCCCAAGGTCTACCTGAGCCCTGGGTCCCGCAGCCGTGACGACCTGGGAGGGGACAAAAGGCCCAGTACTTCCTCTGCCCTACCGGTCGCCACCATGGTGAGCAAGGGCGAGGAGCTGTT	139
CCGGGT-CTTCTTGTGTTTCAGCCACAGGCACCATGTCCAATCCTGGTGATGTCCGACCTGTTCCGCACAGGAGCAAAGTGTGCCGTTGTCTCTTCGGTCCCGTGGACAGTGAGCAGTTGCGCCGTGATTGCGATGCGCTCATGGCGGGCTGTCTCCAGGAGGCCCGAGAACGCTGGAACTTTGACTTCGTCACGGAGACGCCGCTCGAGGGCAACTTCGTCTGGGAGCGCGTTCGGAGTCTAGGGCTGCCCAAGGTCTACCTGAGCCCTGGATCCCGCAGCCGTGACGACCTGGGAGGGGACAAAAGGCCCAGTACTTCCTCTGCCCTACCGGTCGCCACCATGGTGAGCAAGGGCGAGGAGCTGTT	138
CCGGGT-CTTCTTGTGTTTCAGCCACAGGCACCATGTCCAATCCTGGTGATGTCCGACCTGTTCCGCACAGGAGCAAAGTGTGCCGTTGTCTCTTCGGTCCCGTGGACAGTGAGCAGTTGCGCCGTGATTGCGATGCGCTCATGGCGGGCTGTCTCCAGGAGGCCCGAGAACGGTGGAACTTTGACTTCGTCACGGAGACGCCGCTGGAGGGCAACTTCGTCTGGGAGCGCGTTCGGAGCCTAGGGCTGCCCAAGGTCTACCTGAGCCCTGGATCCCGCAGCCGTGACGACCTGGGAGGGGACAAAAGGCCCAGTACTTCCTCTGCCCTACCGGTCGCCACCATGGTGAGCAAGGGCGAGGAGCTGTT	138
CCGGGTCCTTCTTGTGTTTCAGCCACAGGCACCATGTCCAATCCTGGTGATGTCCGACCTGTTCCGCACAGGAGCAAAGTGTGCCGTTGTCTCTTCGGTCCCGTGGACAGTGAGCAGTTGCGCCGTGATTGCGATGCGCTGATGGCGGGCTGTCTCCAGGAGGCCCGAGAACGGTGGAACTTTGACTTCGTCACGGAGACGCCGCTGGAGGGCAACTTCGTCTGGGAGCGCGTTCGGAGCCTAGGGCTGCCCAAGGTCTACCTGAGCCCTGGGTCCCGCAGCCGTGACGACCTGGGAGGGGACAAGAGGCCCAGTACTTCCTCTGCCCTACCGGTCGCCACCATGGTGAGCAAGGGCGAGGAGCTGTT	133
CCGGG-CCTTCTTGTGTTTCAGCCACAGGCACCATGTCCAATCCTGGTGATGTCCGACCTGTTCCGCACAGGAGCAAAGTGTGCCGTTGTCTCTTCGGTCCCGTGGATAGTGAGCAGTTGCGCCGTGATTGCGATGCGCTGATGGCGGGCTGTCTCCAGGAGGCCCGAGAACGCTGGAACTTTGACTTCGTCACGGAGACGCCGCTCGAGGGCAACTTCGTCTGGGAGCGCGTTCGGAGTCTAGGGCTGCCCAAGGTCTACCTGAGCCCTGGATCCCGCAGCCGTGACGACCTGGGAGGGGACAAAAGGCCCAGTACTTCCTCTGCCCTACCGGTCGCCACCATGGTGAGCAAGGGCGAGGAGCTGTT	131
CCGGGTCCTTCTTGTGTTTCAGCCACAGGCACCATGTCCAATCCTGGTGATGTCCGACCTGTTCCGCACAGGAGCAAAGTGTGCCGTTGTCTCTTCGGTCCCGTGGACAGTGAGCAGTTGCGCCGTGATTGCGATGCGCTGATGGCGGGCTGTCTCCAGGAGGCCCGAGAACGGTGGAACTTTGACTTCGTCACGGAGACGCCGCTGGAGGGCAACTTCGTCTGGGAGCGCGTTCGGAGCCTAGGGCTGCCCAAGGTCTACCTGAGCCCTGGGTCCCGCAGCCGTGACGACCTGGGAGGGGACAAAAGGCCCAGTACTTCCTCTGCCCTACCGGTCGCCACCATGGTGAGCAAGGGCGAGGAGCTGTT	129
CCGGGTCCTTCTTGTGTTTCAGCCACAGGCACCATGTCCAATCCTGGTGATGTCCGACCTGTTCCGCACAGGAGCAAAGTGTGCCGTTGTCTCTTCGGTCCCGTGGATAGTGAGCAGTTGCGCCGTGATTGCGATGCGCTGATGGCGGGCTGTCTCCAGGAGGCCCGAGAACGCTGGAACTTTGACTTCGTCACGGAGACGCCGCTCGAGGGCAACTTCGTCTGGGAGCGCGTTCGGAGCCTAGGGCTGCCCAAGGTCTACCTGAGCCCTGGGTCCCGCAGCCGTGACGACCTGGGAGGGGACAAGAGGCCCAGTACTTCCTCTGCCCTACCGGTCGCCACCATGGTGAGCAAGGGCGAGGAGCTGTT	127
CCGGGTCCTTCTTGTGTTTCAGCCACAGGCACCATGTCCAATCCTGGTGATGTCCGACCTGTTCCGCACAGGAGCAAAGTGTGCCGTTGTCTCTTCGGTCCCGTGGATAGTGAGCAGTTGCGCCGTGATTGCGATGCGCTGATGGCGGGCTGTCTCCAGGAGGCCCGAGAACGCTGGAACTTTGACTTCGTCACGGAGACGCCGCTCGAGGGCAACTTCGTCTGGGAGCGCGTTCGGAGTCTAGGGCTGCCCAAGGTCTACCTGAGCCCTGGATCCCGCAGCCGTGACGACCTGGGAGGGGACAAGAGGCCCAGTACTTCCTCTGCCCTACCGGTCGCCACCATGGTGAGCAAGGGCGAGGAGCTGTT	124
CCGGGTCCTTCTTGTGTTTCAGCCACAGGCACCATGTCCAATCCTGGTGATGTCCGACCTGTTCCGCACAGGAGCAAAGTGTGCCGTTGTCTCTTCGGTCCCGTGGACAGTGAGCAGTTGCGCCGTGATTGCGATGCGCTCATGGCGGGCTGTCTCCAGGAGGCCCGAGAACGCTGGAACTTTGACTTCGTCACGGAGACGCCGCTGGAGGGCAACTTCGTCTGGGAGCGCGTTCGGAGCCTAGGGCTGCCCAAGGTCTACCTGAGCCCTGGGTCCCGCAGCCGTGACGACCTGGGAGGGGACAAGAGGCCCAGTACTTCCTCTGCCCTACCGGTCGCCACCATGGTGAGCAAGGGCGAGGAGCTGTT	115
CCGGGTCCTTCTTGTGTTTCAGCCACAGGCACCATGTCCAATCCTGGTGATGTCCGACCTGTTCCGCACAGGAGCAAAGTGTGCCGTTGTCTCTTCGGTCCCGTGGATAGTGAGCAGTTGCGCCGTGATTGCGATGCGCTCATGGCGGGCTGTCTCCAGGAGGCCCGAGAACGCTGGAACTTTGACTTCGTCACGGAGACGCCGCTGGAGGGCAACTTCGTCTGGGAGCGCGTTCGGAGCCTAGGGCTGCCCAAGGTCTACCTGAGCCCTGGATCCCGCAGCCGTGACGACCTGGGAGGGGACAAAAGGCCCAGTACTTCCTCTGCCCTACCGGTCGCCACCATGGTGAGCAAGGGCGAGGAGCTGTT	115
CCGGGTCCTTCTTGTGTTTCAGCCACAGGCACCATGTCCAATCCTGGTGATGTCCGACCTGTTCCGCACAGGAGCAAAGTGTGCCGTTGTCTCTTCGGTCCCGTGGACAGTGAGCAGTTGCGCCGTGATTGCGATGCGCTGATGGCGGGCTGTCTCCAGGAGGCCCGAGAACGCTGGAACTTTGACTTCGTCACGGAGACGCCGCTCGAGGGCAACTTCGTCTGGGAGCGCGTTCGGAGTCTAGGGCTGCCCAAGGTCTACCTGAGCCCTGGGTCCCGCAGCCGTGACGACCTGGGAGGGGACAAAAGGCCCAGTACTTCCTCTGCCCTACCGGTCGCCACCATGGTGAGCAAGGGCGAGGAGCTGTT	112
CCGGGTCCTTCTTGTGTTTCAGCCACAGGCACCATGTCCAATCCTGGTGATGTCCGACCTGTTCCGCACAGGAGCAAAGTGTGCCGTTGTCTCTTCGGTCCCGTGGATAGTGAGCAGTTGCGCCGTGATTGCGATGCGCTGATGGCGGGCTGTCTCCAGGAGGCCCGAGAACGCTGGAACTTTGACTTCGTCACGGAGACGCCGCTCGAGGGCAACTTCGTCTGGGAGCGCGTTCGGAGTCTAGGGCTGCCCAAGGTCTACCTGAGCCCTGGGTCCCGCAGCCGTGACGACCTGGGAGGGGACAAGAGGCCCAGTACTTCCTCTGCCCTACCGGTCGCCACCATGGTGAGCAAGGGCGAGGAGCTGTT	112

## Sheet: WT 1kb-2
All reads representing ≥0.1% of the total reads for WT 1kb (Sample #2 of 3)
TargetSequence	Reads
CCGGGTCCTTCTTGTGTTTCAGCCACAGGCACCATGTCCAATCCTGGTGATGTCCGACCTGTTCCGCACAGGAGCAAAGTGTGCCGTTGTCTCTTCGGTCCCGTGGACAGTGAGCAGTTGCGCCGTGATTGCGATGCGCTGATGGCGGGCTGTCTCCAGGAGGCCCGAGAACGCTGGAACTTTGACTTCGTCACGGAGACGCCGCTCGAGGGCAACTTCGTCTGGGAGCGCGTTCGGAGTCTAGGGCTGCCCAAGGTCTACCTGAGCCCTGGATCCCGCAGCCGTGACGACCTGGGAGGGGACAAAAGGCCCAGTACTTCCTCTGCCCTACCGGTCGCCACCATGGTGAGCAAGGGCGAGGAGCTGTT	33202
CCGGGTCCTTCTTGTGTTTCAGCCACAGGCACCATGTCCAATCCTGGTGATGTCCGACCTGTTCCGCACAGGAGCAAAGTGTGCCGTTGTCTCTTCGGTCCCGTGGACAGTGAGCAGTTGCGCCGTGATTGCGATGCGCTCATGGCGGGCTGTCTCCAGGAGGCCCGAGAACGGTGGAACTTTGACTTCGTCACGGAGACGCCGCTGGAGGGCAACTTCGTCTGGGAGCGCGTTCGGAGCCTAGGGCTGCCCAAGGTCTACCTGAGCCCTGGATCCCGCAGCCGTGACGACCTGGGAGGGGACAAAAGGCCCAGTACTTCCTCTGCCCTACCGGTCGCCACCATGGTGAGCAAGGGCGAGGAGCTGTT	31430
CCGGGTCCTTCTTGTGTTTCAGCCACAGGCACCATGTCCAATCCTGGTGATGTCCGACCTGTTCCGCACAGGAGCAAAGTGTGCCGTTGTCTCTTCGGTCCCGTGGATAGTGAGCAGTTGCGCCGTGATTGCGATGCGCTGATGGCGGGCTGTCTCCAGGAGGCCCGAGAACGCTGGAACTTTGACTTCGTCACGGAGACGCCGCTCGAGGGCAACTTCGTCTGGGAGCGCGTTCGGAGTCTAGGGCTGCCCAAGGTCTACCTGAGCCCTGGATCCCGCAGCCGTGACGACCTGGGAGGGGACAAAAGGCCCAGTACTTCCTCTGCCCTACCGGTCGCCACCATGGTGAGCAAGGGCGAGGAGCTGTT	15332
CCGGGTCCTTCTTGTGTTTCAGCCACAGGCACCATGTCCAATCCTGGTGATGTCCGACCTGTTCCGCACAGGAGCAAAGTGTGCCGTTGTCTCTTCGGTCCCGTGGACAGTGAGCAGTTGCGCCGTGATTGCGATGCGCTCATGGCGGGCTGTCTCCAGGAGGCCCGAGAACGCTGGAACTTTGACTTCGTCACGGAGACGCCGCTCGAGGGCAACTTCGTCTGGGAGCGCGTTCGGAGTCTAGGGCTGCCCAAGGTCTACCTGAGCCCTGGATCCCGCAGCCGTGACGACCTGGGAGGGGACAAAAGGCCCAGTACTTCCTCTGCCCTACCGGTCGCCACCATGGTGAGCAAGGGCGAGGAGCTGTT	15112
CCGGGTCCTTCTTGTGTTTCAGCCACAGGCACCATGTCCAATCCTGGTGATGTCCGACCTGTTCCGCACAGGAGTAAAGTGTGCCGTTGTCTCTTCGGTCCCGTGGATAGTGAGCAGTTGCGCCGTGATTGCGATGCGCTGATGGCGGGCTGTCTCCAGGAGGCCCGAGAACGCTGGAACTTTGACTTCGTCACGGAGACGCCGCTCGAGGGCAACTTCGTCTGGGAGCGCGTTCGGAGTCTAGGGCTGCCCAAGGTCTACCTGAGCCCTGGATCCCGCAGCCGTGACGACCTGGGAGGGGACAAAAGGCCCAGTACTTCCTCTGCCCTACCGGTCGCCACCATGGTGAGCAAGGGCGAGGAGCTGTT	13534
CCGGGTCCTTCTTGTGTTTCAGCCACAGGCACCATGTCCAATCCTGGTGATGTCCGACCTGTTCCGCACAGGAGCAAAGTGTGCCGTTGTCTCTTCGGTCCCGTGGACAGTGAGCAGTTGCGCCGTGATTGCGATGCGCTCATGGCGGGCTGTCTCCAGGAGGCCCGAGAACGGTGGAACTTTGACTTCGTCACGGAGACGCCGCTGGAGGGCAACTTCGTCTGGGAGCGCGTTCGGAGTCTAGGGCTGCCCAAGGTCTACCTGAGCCCTGGATCCCGCAGCCGTGACGACCTGGGAGGGGACAAAAGGCCCAGTACTTCCTCTGCCCTACCGGTCGCCACCATGGTGAGCAAGGGCGAGGAGCTGTT	13253
CCGGGTCCTTCTTGTGTTTCAGCCACAGGCACCATGTCCAATCCTGGTGATGTCCGACCTGTTCCGCACAGGAGCAAAGTGTGCCGTTGTCTCTTCGGTCCCGTGGACAGTGAGCAGTTGCGCCGTGATTGCGATGCGCTCATGGCGGGCTGTCTCCAGGAGGCCCGAGAACGGTGGAACTTTGACTTCGTCACGGAGACGCCGCTCGAGGGCAACTTCGTCTGGGAGCGCGTTCGGAGTCTAGGGCTGCCCAAGGTCTACCTGAGCCCTGGATCCCGCAGCCGTGACGACCTGGGAGGGGACAAAAGGCCCAGTACTTCCTCTGCCCTACCGGTCGCCACCATGGTGAGCAAGGGCGAGGAGCTGTT	12720
CCGGGTCCTTCTTGTGTTTCAGCCACAGGCACCATGTCCAATCCTGGTGATGTCCGACCTGTTCCGCACAGGAGCAAAGTGTGCCGTTGTCTCTTCGGTCCCGTGGACAGTGAGCAGTTGCGCCGTGATTGCGATGCGCTCATGGCGGGCTGTCTCCAGGAGGCCCGAGAACGGTGGAACTTTGACTTCGTCACGGAGACGCCGCTGGAGGGCAACTTCGTCTGGGAGCGCGTTCGGAGCCTAGGGCTGCCCAAGGTCTACCTGAGCCCTGGGTCCCGCAGCCGTGACGACCTGGGAGGGGACAAAAGGCCCAGTACTTCCTCTGCCCTACCGGTCGCCACCATGGTGAGCAAGGGCGAGGAGCTGTT	12047
CCGGGTCCTTCTTGTGTTTCAGCCACAGGCACCATGTCCAATCCTGGTGATGTCCGACCTGTTCCGCACAGGAGCAAAGTGTGCCGTTGTCTCTTCGGTCCCGTGGACAGTGAGCAGTTGCGCCGTGATTGCGATGCGCTCATGGCGGGCTGTCTCCAGGAGGCCCGAGAACGGTGGAACTTTGACTTCGTCACGGAGACGCCGCTGGAGGGCAACTTCGTCTGGGAGCGCGTTCGGAGCCTAGGGCTGCCCAAGGTCTACCTGAGCCCTGGGTCCCGCAGCCGTGACGACCTGGGAGGGGACAAGAGGCCCAGTACTTCCTCTGCCCTACCGGTCGCCACCATGGTGAGCAAGGGCGAGGAGCTGTT	11590
CCGGGTCCTTCTTGTGTTTCAGCCACAGGCACCATGTCCAATCCTGGTGATGTCCGACCTGTTCCGCACAGGAGCAAAGTGTGCCGTTGTCTCTTCGGTCCCGTGGACAGTGAGCAGTTGCGCCGTGATTGCGATGCGCTGATGGCGGGCTGTCTCCAGGAGGCCCGAGAACGCTGGAACTTTGACTTCGTCACGGAGACGCCGCTGGAGGGCAACTTCGTCTGGGAGCGCGTTCGGAGTCTAGGGCTGCCCAAGGTCTACCTGAGCCCTGGATCCCGCAGCCGTGACGACCTGGGAGGGGACAAAAGGCCCAGTACTTCCTCTGCCCTACCGGTCGCCACCATGGTGAGCAAGGGCGAGGAGCTGTT	5079
CCGGGTCCTTCTTGTGTTTCAGCCACAGGCACCATGTCCAATCCTGGTGATGTCCGACCTGTTCCGCACAGGAGTAAAGTGTGCCGTTGTCTCTTCGGTCCCGTGGACAGTGAGCAGTTGCGCCGTGATTGCGATGCGCTGATGGCGGGCTGTCTCCAGGAGGCCCGAGAACGCTGGAACTTTGACTTCGTCACGGAGACGCCGCTCGAGGGCAACTTCGTCTGGGAGCGCGTTCGGAGTCTAGGGCTGCCCAAGGTCTACCTGAGCCCTGGATCCCGCAGCCGTGACGACCTGGGAGGGGACAAAAGGCCCAGTACTTCCTCTGCCCTACCGGTCGCCACCATGGTGAGCAAGGGCGAGGAGCTGTT	3678
CCGGGTCCTTCTTGTGTTTCAGCCACAGGCACCATGTCCAATCCTGGTGATGTCCGACCTGTTCCGCACAGGAGCAAAGTGTGCCGTTGTCTCTTCGGTCCCGTGGACAGTGAGCAGTTGCGCCGTGATTGCGATGCGCTGATGGCGGGCTGTCTCCAGGAGGCCCGAGAACGCTGGAACTTTGACTTCGTCACGGAGACGCCGCTGGAGGGCAACTTCGTCTGGGAGCGCGTTCGGAGCCTAGGGCTGCCCAAGGTCTACCTGAGCCCTGGATCCCGCAGCCGTGACGACCTGGGAGGGGACAAAAGGCCCAGTACTTCCTCTGCCCTACCGGTCGCCACCATGGTGAGCAAGGGCGAGGAGCTGTT	1971
CCGGGTCCTTCTTGTGTTTCAGCCACAGGCACCATGTCCAATCCTGGTGATGTCCGACCTGTTCCGCACAGGAGCAAAGTGTGCCGTTGTCTCTTCGGTCCCGTGGACAGTGAGCAGTTGCGCCGTGATTGCGATGCGCTGATGGCGGGCTGTCTCCAGGAGGCCCGAGAACGGTGGAACTTTGACTTCGTCACGGAGACGCCGCTCGAGGGCAACTTCGTCTGGGAGCGCGTTCGGAGTCTAGGGCTGCCCAAGGTCTACCTGAGCCCTGGATCCCGCAGCCGTGACGACCTGGGAGGGGACAAAAGGCCCAGTACTTCCTCTGCCCTACCGGTCGCCACCATGGTGAGCAAGGGCGAGGAGCTGTT	1893
CCGGGTCCTTCTTGTGTTTCAGCCACAGGCACCATGTCCAATCCTGGTGATGTCCGACCTGTTCCGCACAGGAGCAAAGTGTGCCGTTGTCTCTTCGGTCCCGTGGACAGTGAGCAGTTGCGCCGTGATTGCGATGCGCTCATGGCGGGCTGTCTCCAGGAGGCCCGAGAACGGTGGAATTTTGACTTCGTCACGGAGACGCCGCTGGAGGGCAACTTCGTCTGGGAGCGCGTTCGGAGCCTAGGGCTGCCCAAGGTCTACCTGAGCCCTGGATCCCGCAGCCGTGACGACCTGGGAGGGGACAAAAGGCCCAGTACTTCCTCTGCCCTACCGGTCGCCACCATGGTGAGCAAGGGCGAGGAGCTGTT	1867
CCGGGTCCTTCTTGTGTTTCAGCCACAGGCACCATGTCCAATCCTGGTGATGTCCGACCTGTTCCGCACAGGAGCAAAGTGTGCCGTTGTCTCTTCGGTCCCGTGGACAGTGAGCAGTTGCGCCGTGATTGCGATGCGCTGATGGCGGGCTGTCTCCAGGAGGCCCGAGAACGCTGGAACTTTGACTTCGTCACGGAGACGCCGCTCGAGGGCAACTTCGTCTGGGAGCGCGTTCGGAGCCTAGGGCTGCCCAAGGTCTACCTGAGCCCTGGATCCCGCAGCCGTGACGACCTGGGAGGGGACAAAAGGCCCAGTACTTCCTCTGCCCTACCGGTCGCCACCATGGTGAGCAAGGGCGAGGAGCTGTT	1723
CCGGGTCCTTCTTGTGTTTCAGCCACAGGCACCATGTCCAATCCTGGTGATGTCCGACCTGTTCCGCACAGGAGCAAAGTGTGCCGTTGTCTCTTCGGTCCCGTGGACAGTGAGCAGTTGCGCCGTGATTGCGATGCGCTGATGGCGGGCTGTCTCCAGGAGGCCCGAGAACGGTGGAACTTTGACTTCGTCACGGAGACGCCGCTGGAGGGCAACTTCGTCTGGGAGCGCGTTCGGAGCCTAGGGCTGCCCAAGGTCTACCTGAGCCCTGGATCCCGCAGCCGTGACGACCTGGGAGGGGACAAAAGGCCCAGTACTTCCTCTGCCCTACCGGTCGCCACCATGGTGAGCAAGGGCGAGGAGCTGTT	1470
CCGGGTCCTTCTTGTGTTTCAGCCACAGGCACCATGTCCAATCCTGGTGATGTCCGACCTGTTCCGCACA------------------------------------------------------------GCGATGCGCTGATGGCGGGCTGTCTCCAGGAGGCCCGAGAACGCTGGAACTTTGACTTCGTCACGGAGACGCCGCTCGAGGGCAACTTCGTCTGGGAGCGCGTTCGGAGTCTAGGGCTGCCCAAGGTCTACCTGAGCCCTGGATCCCGCAGCCGTGACGACCTGGGAGGGGACAAAAGGCCCAGTACTTCCTCTGCCCTACCGGTCGCCACCATGGTGAGCAAGGGCGAGGAGCTGTT	1039
CCGGGTCCTTCTTGTGTTTCAGCCACAGGCACCATGTCCAATCCTGGTGATGTCCGACCTGTTCCGCACAGGAGCAAAGTGTGCCGTTGTCTCTTCGGTCCCGTGGACAGTGAGCAGTTGCGCCGTGATTGCGATGCGCTGATGGCGGGCTGTCTCCAGGAGGCCCGAGAACGCTGGAACTTTGACTTCGTCACGGAGACGCCGCTCGAGGGCAACTTCGTCTGGGAGCGCGTTCGGAGTCTAGGGCTGCCCAAGGTCTACCTGAGCCCTGGATCCCGCAGCCGTGACGACCTGGGAGGGGACAAGAGGCCCAGTACTTCCTCTGCCCTACCGGTCGCCACCATGGTGAGCAAGGGCGAGGAGCTGTT	885
CCGGGTCCTTCTTGTGTTTCAGCCACAGGCACCATGTCCAATCCTGGTGATGTCCGACCTGTTCCGCACAGGAGCAAAGTGTGCCGTTGTCTCTTCGGTCCCGTGGACAGTGAGCAGTTGCGCCGTGATTGCGATGCGCTCATGGCGGGCTGTCTCCAGGAGGCCCGAGAACGCTGGAACTTTGACTTCGTCACGGAGACGCCGCTGGAGGGCAACTTCGTCTGGGAGCGCGTTCGGAGTCTAGGGCTGCCCAAGGTCTACCTGAGCCCTGGATCCCGCAGCCGTGACGACCTGGGAGGGGACAAAAGGCCCAGTACTTCCTCTGCCCTACCGGTCGCCACCATGGTGAGCAAGGGCGAGGAGCTGTT	868
CCGGGTCCTTCTTGTGTTTCAGCCACAGGCACCATGTCCAATCCTGGTGATGTCCGACCTGTTCCGCACAGGAGCAAAGTGTGCCGTTGTCTCTTCGGTCCCGTGGATAGTGAGCAGTTGCGCCGTGATTGCGATGCGCTCATGGCGGGCTGTCTCCAGGAGGCCCGAGAACGCTGGAACTTTGACTTCGTCACGGAGACGCCGCTCGAGGGCAACTTCGTCTGGGAGCGCGTTCGGAGTCTAGGGCTGCCCAAGGTCTACCTGAGCCCTGGATCCCGCAGCCGTGACGACCTGGGAGGGGACAAAAGGCCCAGTACTTCCTCTGCCCTACCGGTCGCCACCATGGTGAGCAAGGGCGAGGAGCTGTT	864
CCGGGTCCTTCTTGTGTTTCAGCCACAGGCACCATGTCCAATCCTGGTGATGTCCGACCTGTTCCGCACAGGAGCAAAGTGTGCCGTTGTCTCTTCGGTCCCGTGGACAGTGAGCAGTTGCGCCGTGATTGCGATGCGCTCATGGCGGGCTGTCTCCAGGAGGCCCGAGAACGCTGGAACTTTGACTTCGTCACGGAGACGCCGCTCGAGGGCAACTTCGTCTGGGAGCGCGTTCGGAGCCTAGGGCTGCCCAAGGTCTACCTGAGCCCTGGATCCCGCAGCCGTGACGACCTGGGAGGGGACAAAAGGCCCAGTACTTCCTCTGCCCTACCGGTCGCCACCATGGTGAGCAAGGGCGAGGAGCTGTT	829
CCGGGTCCTTCTTGTGTTTCAGCCACAGGCACCATGTCCAATCCTGGTGATGTCCGACCTGTTCCGCACAGGAGCAAAGTGTGCCGTTGTCTCTTCGGTCCCGTGGACAGTGAGCAGTTGCGCCGTGATTGCGATGCGCTGATGGCGGGCTGTCTCCAGGAGGCCCGAGAACGGTGGAACTTTGACTTCGTCACGGAGACGCCGCTGGAGGGCAACTTCGTCTGGGAGCGCGTTCGGAGTCTAGGGCTGCCCAAGGTCTACCTGAGCCCTGGATCCCGCAGCCGTGACGACCTGGGAGGGGACAAAAGGCCCAGTACTTCCTCTGCCCTACCGGTCGCCACCATGGTGAGCAAGGGCGAGGAGCTGTT	820
CCGGGTCCTTCTTGTGTTTCAGCCACAGGCACCATGTCCAATCCTGGTGATGTCCGACCTGTTCCGCACAGGAGCAAAGTGTGCCGTTGTCTCTTCGGTCCCGTGGATAGTGAGCAGTTGCGCCGTGATTGCGATGCGCTGATGGCGGGCTGTCTCCAGGAGGCCCGAGAACGCTGGAACTTTGACTTCGTCACGGAGACGCCGCTCGAGGGCAACTTCGTCTGGGAGCGCGTTCGGAGCCTAGGGCTGCCCAAGGTCTACCTGAGCCCTGGATCCCGCAGCCGTGACGACCTGGGAGGGGACAAAAGGCCCAGTACTTCCTCTGCCCTACCGGTCGCCACCATGGTGAGCAAGGGCGAGGAGCTGTT	753
CCGGGTCCTTCTTGTGTTTCAGCCACAGGCACCATGTCCAATCCTGGTGATGTCCGACCTGTTCCGCACAGGAGCAAAGTGTGCCGTTGTCTCTTCGGTCCCGTGGACAGTGAGCAGTTGCGCCGTGATTGCGATGCGCTCATGGCGGGCTGTCTCCAGGAGGCCCGAGAACGGTGGAACTTTGACTTCGTCACGGAGACGCCGCTCGAGGGCAACTTCGTCTGGGAGCGCGTTCGGAGCCTAGGGCTGCCCAAGGTCTACCTGAGCCCTGGATCCCGCAGCCGTGACGACCTGGGAGGGGACAAAAGGCCCAGTACTTCCTCTGCCCTACCGGTCGCCACCATGGTGAGCAAGGGCGAGGAGCTGTT	732
CCGGGTCCTTCTTGTGTTTCAGCCACAGGCACCATGTCCAATCCTGGTGATGTCCGACCTGTTCCGCACAGGAGCAAAGTGTGCCGTTGTCTCTTCGGTCCCGTGGACAGTGAGCAGTTGCGCCGTGATTGCGATGCGCTGATGGCGGGCTGTCTCCAGGAGGCCCGAGAACGCTGGAACTTTGACTTCGTCACGGAGACGCCGCTGGAGGGCAACTTCGTCTGGGAGCGCGTTCGGAGCCTAGGGCTGCCCAAGGTCTACCTGAGCCCTGGGTCCCGCAGCCGTGACGACCTGGGAGGGGACAAAAGGCCCAGTACTTCCTCTGCCCTACCGGTCGCCACCATGGTGAGCAAGGGCGAGGAGCTGTT	710
CCGGGTCCTTCTTGTGTTTCAGCCACAGGCACCATGTCCAATCCTGGTGATGTCCGACCTGTTCCGCACAGGAGCAAAGTGTGCCGTTGTCTCTTCGGTCCCGTGGACAGTGAGCAGTTGCGCCGTGATTGCGATGCGCTCATGGCGGGCTGTCTCCAGGAGGCCCGAGAACGCTGGAACTTTGACTTCGTCACGGAGACGCCGCTGGAGGGCAACTTCGTCTGGGAGCGCGTTCGGAGCCTAGGGCTGCCCAAGGTCTACCTGAGCCCTGGATCCCGCAGCCGTGACGACCTGGGAGGGGACAAAAGGCCCAGTACTTCCTCTGCCCTACCGGTCGCCACCATGGTGAGCAAGGGCGAGGAGCTGTT	695
CCGGGTCCTTCTTGTGTTTCAGCCACAGGCACCATGTCCAATCCTGGTGATGTCCGACCTGTTCCGCACAGGAGCAAAGTGTGCCGTTGTCTCTTCGGTCCCGTGGATAGTGAGCAGTTGCGCCGTGATTGCGATGCGCTGATGGCGGGCTGTCTCCAGGAGGCCCGAGAACGCTGGAACTTTGACTTCGTCACGGAGACGCCGCTGGAGGGCAACTTCGTCTGGGAGCGCGTTCGGAGCCTAGGGCTGCCCAAGGTCTACCTGAGCCCTGGATCCCGCAGCCGTGACGACCTGGGAGGGGACAAAAGGCCCAGTACTTCCTCTGCCCTACCGGTCGCCACCATGGTGAGCAAGGGCGAGGAGCTGTT	693
CCGGGTCCTTCTTGTGTTTCAGCCACAGGCACCATGTCCAATCCTGGTGATGTCCGACCTGTTCCGCACAGGAGTAAAGTGTGCCGTTGTCTCTTCGGTCCCGTGGACAGTGAGCAGTTGCGCCGTGATTGCGATGCGCTCATGGCGGGCTGTCTCCAGGAGGCCCGAGAACGGTGGAACTTTGACTTCGTCACGGAGACGCCGCTGGAGGGCAACTTCGTCTGGGAGCGCGTTCGGAGCCTAGGGCTGCCCAAGGTCTACCTGAGCCCTGGATCCCGCAGCCGTGACGACCTGGGAGGGGACAAAAGGCCCAGTACTTCCTCTGCCCTACCGGTCGCCACCATGGTGAGCAAGGGCGAGGAGCTGTT	672
CCGGGTCCTTCTTGTGTTTCAGCCACAGGCACCATGTCCAATCCTGGTGATGTCCGACCTGTTCCGCACAGGAGTAAAGTGTGCCGTTGTCTCTTCGGTCCCGTGGATAGTGAGCAGTTGCGCCGTGATTGCGATGCGCTGATGGCGGGCTGTCTCCAGGAGGCCCGAGAACGCTGGAACTTTGACTTCGTCACGGAGACGCCGCTCGAGGGCAACTTCGTCTGGGAGCGCGTTCGGAGCCTAGGGCTGCCCAAGGTCTACCTGAGCCCTGGATCCCGCAGCCGTGACGACCTGGGAGGGGACAAAAGGCCCAGTACTTCCTCTGCCCTACCGGTCGCCACCATGGTGAGCAAGGGCGAGGAGCTGTT	643
CCGGGTCCTTCTTGTGTTTCAGCCACAGGCACCATGTCCAATCCTGGTGATGTCCGACCTGTTCCGCACAGGAGCAAAGTGTGCCGTTGTCTCTTCGGTCCCGTGGATAGTGAGCAGTTGCGCCGTGATTGCGATGCGCTGATGGCGGGCTGTCTCCAGGAGGCCCGAGAACGGTGGAACTTTGACTTCGTCACGGAGACGCCGCTGGAGGGCAACTTCGTCTGGGAGCGCGTTCGGAGCCTAGGGCTGCCCAAGGTCTACCTGAGCCCTGGATCCCGCAGCCGTGACGACCTGGGAGGGGACAAAAGGCCCAGTACTTCCTCTGCCCTACCGGTCGCCACCATGGTGAGCAAGGGCGAGGAGCTGTT	621
CCGGGTCCTTCTTGTGTTTCAGCCACAGGCACCATGTCCAATCCTGGTGATGTCCGACCTGTTCCGCACAGGAGCAAAGTGTGCCGTTGTCTCTTCGGTCCCGTGGACAGTGAGCAGTTGCGCCGTGATTGCGATGCGCTGATGGCGGGCTGTCTCCAGGAGGCCCGAGAACGCTGGAACTTTGACTTCGTCACGGAGACGCCGCTCGAGGGCAACTTCGTCTGGGAGCGCGTTCGGAGCCTAGGGCTGCCCAAGGTCTACCTGAGCCCTGGGTCCCGCAGCCGTGACGACCTGGGAGGGGACAAAAGGCCCAGTACTTCCTCTGCCCTACCGGTCGCCACCATGGTGAGCAAGGGCGAGGAGCTGTT	613
CCGGGTCCTTCTTGTGTTTCAGCCACAGGCACCATGTCCAATCCTGGTGATGTCCGACCTGTTCCGCACAGGAGCAAAGTGTGCCGTTGTCTCTTCGGTCCCGTGGACAGTGAGCAGTTGCGCCGTGATTGCGATGCGCTGATGGCGGGCTGTCTCCAGGAGGCCCGAGAACGCTGGAACTTTGACTTCGTCACGGAGACGCCGCTGGAGGGCAACTTCGTCTGGGAGCGCGTTCGGAGCCTAGGGCTGCCCAAGGTCTACCTGAGCCCTGGGTCCCGCAGCCGTGACGACCTGGGAGGGGACAAGAGGCCCAGTACTTCCTCTGCCCTACCGGTCGCCACCATGGTGAGCAAGGGCGAGGAGCTGTT	610
CCGGGTCCTTCTTGTGTTTCAGCCACAGGCACCATGTCCAATCCTGGTGATGTCCGACCTGTTCCGCACAGGAGCAAAGTGTGCCGTTGTCTCTTCGGTCCCGTGGACAGTGAGCAGTTGCGCCGTGATTGCGATGCGCTGATGGCGGGCTGTCTCCAGGAGGCCCGAGAACGGTGGAACTTTGACTTCGTCACGGAGACGCCGCTGGAGGGCAACTTCGTCTGGGAGCGCGTTCGGAGCCTAGGGCTGCCCAAGGTCTACCTGAGCCCTGGGTCCCGCAGCCGTGACGACCTGGGAGGGGACAAAAGGCCCAGTACTTCCTCTGCCCTACCGGTCGCCACCATGGTGAGCAAGGGCGAGGAGCTGTT	609
CCGGGTCCTTCTTGTGTTTCAGCCACAGGCACCATGTCCAATCCTGGTGATGTCCGACCTGTTCCGCACAGGAGCAAAGTGTGCCGTTGTCTCTTCGGTCCCGTGGATAGTGAGCAGTTGCGCCGTGATTGCGATGCGCTCATGGCGGGCTGTCTCCAGGAGGCCCGAGAACGGTGGAACTTTGACTTCGTCACGGAGACGCCGCTGGAGGGCAACTTCGTCTGGGAGCGCGTTCGGAGCCTAGGGCTGCCCAAGGTCTACCTGAGCCCTGGATCCCGCAGCCGTGACGACCTGGGAGGGGACAAAAGGCCCAGTACTTCCTCTGCCCTACCGGTCGCCACCATGGTGAGCAAGGGCGAGGAGCTGTT	598
CCGGGTCCTTCTTGTGTTTCAGCCACAGGCACCATGTCCAATCCTGGTGATGTCCGACCTGTTCCGCACAGGAGCAAAGTGTGCCGTTGTCTCTTCGGTCCCGTGGATAGTGAGCAGTTGCGCCGTGATTGCGATGCGCTGATGGCGGGCTGTCTCCAGGAGGCCCGAGAACGCTGGAACTTTGACTTCGTCACGGAGACGCCGCTGGAGGGCAACTTCGTCTGGGAGCGCGTTCGGAGTCTAGGGCTGCCCAAGGTCTACCTGAGCCCTGGATCCCGCAGCCGTGACGACCTGGGAGGGGACAAAAGGCCCAGTACTTCCTCTGCCCTACCGGTCGCCACCATGGTGAGCAAGGGCGAGGAGCTGTT	578
CCGGGTCCTTCTTGTGTTTCAGCCACAGGCACCATGTCCAATCCTGGTGATGTCCGACCTGTTCCGCACAGGAGTAAAGTGTGCCGTTGTCTCTTCGGTCCCGTGGATAGTGAGCAGTTGCGCCGTGATTGCGATGCGCTGATGGCGGGCTGTCTCCAGGAGGCCCGAGAACGCTGGAACTTTGACTTCGTCACGGAGACGCCGCTGGAGGGCAACTTCGTCTGGGAGCGCGTTCGGAGCCTAGGGCTGCCCAAGGTCTACCTGAGCCCTGGATCCCGCAGCCGTGACGACCTGGGAGGGGACAAAAGGCCCAGTACTTCCTCTGCCCTACCGGTCGCCACCATGGTGAGCAAGGGCGAGGAGCTGTT	529
CCGGGTCCTTCTTGTGTTTCAGCCACAGGCACCATGTCCAATCCTGGTGATGTCCGACCTGTTCCGCACAGGAGCAAAGTGTGCCGTTGTCTCTTCGGTCCCGTGGACAGTGAGCAGTTGCGCCGTGATTGCGATGCGCTCATGGCGGGCTGTCTCCAGGAGGCCCGAGAACGGTGGAACTTTGACTTCGTCACGGAGACGCCGCTGGAGGGCAACTTCGTCTGGGAGCGCGTTCGGAGCCTAGGGCTGCCCAAGGTCTACCTGAGCCCTGGATCCCGCAGCCGTGACGACCTGGGAGGGGACAAGAGGCCCAGTACTTCCTCTGCCCTACCGGTCGCCACCATGGTGAGCAAGGGCGAGGAGCTGTT	488
CCGGGTCCTTCTTGTGTTTCAGCCACAGGCACCATGTCCAATCCTGGTGATGTCCGACCTGTTCCGCACAGGAGCAAAGTGTGCCGTTGTCTCTTCGGTCCCGTGGACAGTGAGCAGTTGCGCCGTGATTGCGATGCGCTGATGGCGGGCTGTCTCCAGGAGGCCCGAGAACGGTGGAACTTTGACTTCGTCACGGAGACGCCGCTGGAGGGCAACTTCGTCTGGGAGCGCGTTCGGAGCCTAGGGCTGCCCAAGGTCTACCTGAGCCCTGGGTCCCGCAGCCGTGACGACCTGGGAGGGGACAAGAGGCCCAGTACTTCCTCTGCCCTACCGGTCGCCACCATGGTGAGCAAGGGCGAGGAGCTGTT	486
CCGGGTCCTTCTTGTGTTTCAGCCACAGGCACCATGTCCAATCCTGGTGATGTCCGACCTGTTCCGCACAGGAGTAAAGTGTGCCGTTGTCTCTTCGGTCCCGTGGATAGTGAGCAGTTGCGCCGTGATTGCGATGCGCTGATGGCGGGCTGTCTCCAGGAGGCCCGAGAACGCTGGAACTTTGACTTCGTCACGGAGACGCCGCTGGAGGGCAACTTCGTCTGGGAGCGCGTTCGGAGTCTAGGGCTGCCCAAGGTCTACCTGAGCCCTGGATCCCGCAGCCGTGACGACCTGGGAGGGGACAAAAGGCCCAGTACTTCCTCTGCCCTACCGGTCGCCACCATGGTGAGCAAGGGCGAGGAGCTGTT	475
CCGGGTCCTTCTTGTGTTTCAGCCACAGGCACCATGTCCAATCCTGGTGATGTCCGACCTGTTCCGCACAGGAGTAAAGTGTGCCGTTGTCTCTTCGGTCCCGTGGATAGTGAGCAGTTGCGCCGTGATTGCGATGCGCTGATGGCGGGCTGTCTCCAGGAGGCCCGAGAACGGTGGAACTTTGACTTCGTCACGGAGACGCCGCTGGAGGGCAACTTCGTCTGGGAGCGCGTTCGGAGCCTAGGGCTGCCCAAGGTCTACCTGAGCCCTGGATCCCGCAGCCGTGACGACCTGGGAGGGGACAAAAGGCCCAGTACTTCCTCTGCCCTACCGGTCGCCACCATGGTGAGCAAGGGCGAGGAGCTGTT	474
CCGGGTCCTTCTTGTGTTTCAGCCACAGGCACCATGTCCAATCCTGGTGATGTCCGACCTGTTCCGCACAGGAGCAAAGTGTGCCGTTGTCTCTTCGGTCCCGTGGATAGTGAGCAGTTGCGCCGTGATTGCGATGCGCTGATGGCGGGCTGTCTCCAGGAGGCCCGAGAACGGTGGAACTTTGACTTCGTCACGGAGACGCCGCTGGAGGGCAACTTCGTCTGGGAGCGCGTTCGGAGCCTAGGGCTGCCCAAGGTCTACCTGAGCCCTGGGTCCCGCAGCCGTGACGACCTGGGAGGGGACAAAAGGCCCAGTACTTCCTCTGCCCTACCGGTCGCCACCATGGTGAGCAAGGGCGAGGAGCTGTT	473
CCGGGTCCTTCTTGTGTTTCAGCCACAGGCACCATGTCCAATCCTGGTGATGTCCGACCTGTTCCGCACAGGAGCAAAGTGTGCCGTTGTCTCTTCGGTCCCGTGGACAGTGAGCAGTTGCGCCGTGATTGCGATGCGCTGATGGCGGGCTGTCTCCAGGAGGCCCGAGAACGCTGGAACTTTGACTTCGTCACGGAGACGCCGCTCGAGGGCAACTTCGTCTGGGAGCGCGTTCGGAGTCTAGGGCTGCCCAAGGTCTACCTGAGCCCTGGGTCCCGCAGCCGTGACGACCTGGGAGGGGACAAAAGGCCCAGTACTTCCTCTGCCCTACCGGTCGCCACCATGGTGAGCAAGGGCGAGGAGCTGTT	471
CCGGGTCCTTCTTGTGTTTCAGCCACAGGCACCATGTCCAATCCTGGTGATGTCCGACCTGTTCCGCACAGGAGCAAAGTGTGCCGTTGTCTCTTCGGTCCCGTGGACAGTGAGCAGTTGCGCCGTGATTGCGATGCGCTGATGGCGGGCTGTCTCCAGGAGGCCCGAGAACGCTGGAACTTTGACTTCGTCACGGAGACGCCGCTCGAGGGCAACTTCGTCTGGGAGCGCGTTCGGAGCCTAGGGCTGCCCAAGGTCTACCTGAGCCCTGGGTCCCGCAGCCGTGACGACCTGGGAGGGGACAAGAGGCCCAGTACTTCCTCTGCCCTACCGGTCGCCACCATGGTGAGCAAGGGCGAGGAGCTGTT	468
CCGGGT-CTTCTTGTGTTTCAGCCACAGGCACCATGTCCAATCCTGGTGATGTCCGACCTGTTCCGCACAGGAGCAAAGTGTGCCGTTGTCTCTTCGGTCCCGTGGACAGTGAGCAGTTGCGCCGTGATTGCGATGCGCTCATGGCGGGCTGTCTCCAGGAGGCCCGAGAACGGTGGAACTTTGACTTCGTCACGGAGACGCCGCTGGAGGGCAACTTCGTCTGGGAGCGCGTTCGGAGCCTAGGGCTGCCCAAGGTCTACCTGAGCCCTGGATCCCGCAGCCGTGACGACCTGGGAGGGGACAAAAGGCCCAGTACTTCCTCTGCCCTACCGGTCGCCACCATGGTGAGCAAGGGCGAGGAGCTGTT	419
CCGGGTCCTTCTTGTGTTTCAGCCACAGGCACCATGTCCAATCCTGGTGATGTCCGACCTGTTCCGCACAGGAGTAAAGTGTGCCGTTGTCTCTTCGGTCCCGTGGATAGTGAGCAGTTGCGCCGTGATTGCGATGCGCTCATGGCGGGCTGTCTCCAGGAGGCCCGAGAACGGTGGAACTTTGACTTCGTCACGGAGACGCCGCTGGAGGGCAACTTCGTCTGGGAGCGCGTTCGGAGCCTAGGGCTGCCCAAGGTCTACCTGAGCCCTGGATCCCGCAGCCGTGACGACCTGGGAGGGGACAAAAGGCCCAGTACTTCCTCTGCCCTACCGGTCGCCACCATGGTGAGCAAGGGCGAGGAGCTGTT	416
CCGGGT-CTTCTTGTGTTTCAGCCACAGGCACCATGTCCAATCCTGGTGATGTCCGACCTGTTCCGCACAGGAGCAAAGTGTGCCGTTGTCTCTTCGGTCCCGTGGACAGTGAGCAGTTGCGCCGTGATTGCGATGCGCTGATGGCGGGCTGTCTCCAGGAGGCCCGAGAACGCTGGAACTTTGACTTCGTCACGGAGACGCCGCTCGAGGGCAACTTCGTCTGGGAGCGCGTTCGGAGTCTAGGGCTGCCCAAGGTCTACCTGAGCCCTGGATCCCGCAGCCGTGACGACCTGGGAGGGGACAAAAGGCCCAGTACTTCCTCTGCCCTACCGGTCGCCACCATGGTGAGCAAGGGCGAGGAGCTGTT	405
CCGGGTCCTTCTTGTGTTTCAGCCACAGGCACCATGTCCAATCCTGGTGATGTCCGACCTGTTCCGCACAGGAGCAAAGTGTGCCGTTGTCTCTTCGGTCCCGTAGATAGTGAGCAGTTGCGCCGTGATTGCGATGCGCTGATGGCGGGCTGTCTCCAGGAGGCCCGAGAACGCTGGAACTTTGACTTCGTCACGGAGACGCCGCTCGAGGGCAACTTCGTCTGGGAGCGCGTTCGGAGTCTAGGGCTGCCCAAGGTCTACCTGAGCCCTGGATCCCGCAGCCGTGACGACCTGGGAGGGGACAAAAGGCCCAGTACTTCCTCTGCCCTACCGGTCGCCACCATGGTGAGCAAGGGCGAGGAGCTGTT	401
CCGGGTCCTTCTTGTGTTTCAGCCACAGGCACCATGTCCAATCCTGGTGATGTCCGACCTGTTCCGCACAGGAGTAAAGTGTGCCGTTGTCTCTTCGGTCCCGTGGACAGTGAGCAGTTGCGCCGTGATTGCGATGCGCTCATGGCGGGCTGTCTCCAGGAGGCCCGAGAACGCTGGAACTTTGACTTCGTCACGGAGACGCCGCTCGAGGGCAACTTCGTCTGGGAGCGCGTTCGGAGTCTAGGGCTGCCCAAGGTCTACCTGAGCCCTGGATCCCGCAGCCGTGACGACCTGGGAGGGGACAAAAGGCCCAGTACTTCCTCTGCCCTACCGGTCGCCACCATGGTGAGCAAGGGCGAGGAGCTGTT	379
CCGGGTCCTTCTTGTGTTTCAGCCACAGGCACCATGTCCAATCCTGGTGATGTCCGACCTGTTCCGCACAGGAGCAAAGTGTGCCGTTGTCTCTTCGGTCCCGTGGACAGTGAGCAGTTGCGCCGTGATTGCGATGCGCTGATGGCGGGCTGTCTCCAGGAGGCCCGAGAACGCTGGAACTTTGACTTCGTCACGGAGACGCCGCTCGAGGGCAACTTCGTCTGGGAGCGCGTTCGGAGTCTAGGGCTGCCCAAGGTCTACCTGAGCCCTGGGTCCCGCAGCCGTGACGACCTGGGAGGGGACAAGAGGCCCAGTACTTCCTCTGCCCTACCGGTCGCCACCATGGTGAGCAAGGGCGAGGAGCTGTT	372
CCGGGTCCTTCTTGTGTTTCAGCCACAGGCACCATGTCCAATCCTGGTGATGTCCGACCTGTTCCGCACAGGAGCAAAGTGTGCCGTTGTCTCTTCGGTCCCGTGGATAGTGAGCAGTTGCGCCGTGATTGCGATGCGCTGATGGCGGGCTGTCTCCAGGAGGCCCGAGAACGGTGGAACTTTGACTTCGTCACGGAGACGCCGCTCGAGGGCAACTTCGTCTGGGAGCGCGTTCGGAGTCTAGGGCTGCCCAAGGTCTACCTGAGCCCTGGATCCCGCAGCCGTGACGACCTGGGAGGGGACAAAAGGCCCAGTACTTCCTCTGCCCTACCGGTCGCCACCATGGTGAGCAAGGGCGAGGAGCTGTT	348
CCGGGTCCTTCTTGTGTTTCAGCCACAGGCACCATGTCCAATCCTGGTGATGTCCGACCTGTTCCGCACAGGAGCAAAGTGTGCCGTTGTCTCTTCGGTCCCGTGGATAGTGAGCAGTTGCGCCGTGATTGCGATGCGCTCATGGCGGGCTGTCTCCAGGAGGCCCGAGAACGGTGGAACTTTGACTTCGTCACGGAGACGCCGCTCGAGGGCAACTTCGTCTGGGAGCGCGTTCGGAGTCTAGGGCTGCCCAAGGTCTACCTGAGCCCTGGATCCCGCAGCCGTGACGACCTGGGAGGGGACAAAAGGCCCAGTACTTCCTCTGCCCTACCGGTCGCCACCATGGTGAGCAAGGGCGAGGAGCTGTT	327
CCGGGTCCTTCTTGTGTTTCAGCCACAGGCACCATGTCCAATCCTGGTGATGTCCGACCTGTTCCGCACAGGAGTAAAGTGTGCCGTTGTCTCTTCGGTCCCGTGGACAGTGAGCAGTTGCGCCGTGATTGCGATGCGCTCATGGCGGGCTGTCTCCAGGAGGCCCGAGAACGGTGGAACTTTGACTTCGTCACGGAGACGCCGCTGGAGGGCAACTTCGTCTGGGAGCGCGTTCGGAGTCTAGGGCTGCCCAAGGTCTACCTGAGCCCTGGATCCCGCAGCCGTGACGACCTGGGAGGGGACAAAAGGCCCAGTACTTCCTCTGCCCTACCGGTCGCCACCATGGTGAGCAAGGGCGAGGAGCTGTT	309
CCGGGTCCTTCTTGTGTTTCAGCCACAGGCACCATGTCCAATCCTGGTGATGTCCGACCTGTTCCGCACAGGAGTAAAGTGTGCCGTTGTCTCTTCGGTCCCGTGGACAGTGAGCAGTTGCGCCGTGATTGCGATGCGCTCATGGCGGGCTGTCTCCAGGAGGCCCGAGAACGGTGGAACTTTGACTTCGTCACGGAGACGCCGCTCGAGGGCAACTTCGTCTGGGAGCGCGTTCGGAGTCTAGGGCTGCCCAAGGTCTACCTGAGCCCTGGATCCCGCAGCCGTGACGACCTGGGAGGGGACAAAAGGCCCAGTACTTCCTCTGCCCTACCGGTCGCCACCATGGTGAGCAAGGGCGAGGAGCTGTT	304
CCGGGTCCTTCTTGTGTTTCAGCCACAGGCACCATGTCCAATCCTGGTGATGTCCGACCTGTTCCGCACAGGAGCAAAGTGTGCCGTTGTCTCTTCGGTCCCGTGGACAGTGAGCAGTTGCGCCGTGATTGCGATGCGCTCATGGCGGGCTGTCTCCAGGAGGCCCGAGAACGGTGGAACTTTGACTTCGTCACGGAGACGCCGCTGGAGGGCAACTTCGTCTGGGAGCGCGTTCGGAGTCTAGGGCTGCCCAAGGTCTACCTGAGCCCTGGATCCCGCAGCCGTGACGACCTGGGAGGGGACAAGAGGCCCAGTACTTCCTCTGCCCTACCGGTCGCCACCATGGTGAGCAAGGGCGAGGAGCTGTT	301
CCGGGTCCTTCTTGTGTTTCAGCCACAGGCACCATGTCCAATCCTGGTGATGTCCGACCTGTTCCGCACAGGAGCAAAGTGTGCCGTTGTCTCTTCGGTCCCGTGGATAGTGAGCAGTTGCGCCGTGATTGCGATGCGCTGATGGCGGGCTGTCTCCAGGAGGCCCGAGAACGGTGGAACTTTGACTTCGTCACGGAGACGCCGCTGGAGGGCAACTTCGTCTGGGAGCGCGTTCGGAGTCTAGGGCTGCCCAAGGTCTACCTGAGCCCTGGATCCCGCAGCCGTGACGACCTGGGAGGGGACAAAAGGCCCAGTACTTCCTCTGCCCTACCGGTCGCCACCATGGTGAGCAAGGGCGAGGAGCTGTT	299
CCGGGTCCTTCTTGTGTTTCAGCCACAGGCACCATGTCCAATCCTGGTGATGTCCGACCTGTTCCGCACAGGAGCAAAGTGTGCCGTTGTCTCTTCGGTCCCGTGGACAGTGAGCAGTTGCGCCGTGATTGCGATGCGCTCATGGCGGGCTGTCTCCAGGAGGCCCGAGAACGCTGGAACTTTGACTTCGTCACGGAGACGCCGCTCGAGGGCAACTTCGTCTGGGAGCGCGTTCGGAGCCTAGGGCTGCCCAAGGTCTACCTGAGCCCTGGGTCCCGCAGCCGTGACGACCTGGGAGGGGACAAAAGGCCCAGTACTTCCTCTGCCCTACCGGTCGCCACCATGGTGAGCAAGGGCGAGGAGCTGTT	293
CCGGGTCCTTCTTGTGTTTCAGCCACAGGCACCATGTCCAATCCTGGTGATGTCCGACCTGTTCCGCACAGGAGCAAAGTGTGCCGTTGTCTCTTCGGTCCCGTGGACAGTGAGCAGTTGCGCCGTGATTGCGATGCGCTCATGGCGGGCTGTCTCCAGGAGGCCCGAGAACGGTGGAATTTTGACTTCGTCACGGAGACGCCGCTGGAGGGCAACTTCGTCTGGGAGCGCGTTCGGAGTCTAGGGCTGCCCAAGGTCTACCTGAGCCCTGGATCCCGCAGCCGTGACGACCTGGGAGGGGACAAAAGGCCCAGTACTTCCTCTGCCCTACCGGTCGCCACCATGGTGAGCAAGGGCGAGGAGCTGTT	288
CCGGGTCCTTCTTGTGTTTCAGCCACAGGCACCATGTCCAATCCTGGTGATGTCCGACCTGTTCCGCACAGGAGCAAAGTGTGCCGTTGTCTCTTCGGTCCCGTGGACAGTGAGCAGTTGCGCCGTGATTGCGATGCGCTCATGGCGGGCTGTCTCCAGGAGGCCCGAGAACGCTGGAACTTTGACTTCGTCACGGAGACGCCGCTGGAGGGCAACTTCGTCTGGGAGCGCGTTCGGAGCCTAGGGCTGCCCAAGGTCTACCTGAGCCCTGGGTCCCGCAGCCGTGACGACCTGGGAGGGGACAAAAGGCCCAGTACTTCCTCTGCCCTACCGGTCGCCACCATGGTGAGCAAGGGCGAGGAGCTGTT	285

## Sheet: WT 1kb-3
All reads representing ≥0.1% of the total reads for WT 1kb (Sample #3 of 3)
TargetSequence	Reads
CCGGGTCCTTCTTGTGTTTCAGCCACAGGCACCATGTCCAATCCTGGTGATGTCCGACCTGTTCCGCACAGGAGCAAAGTGTGCCGTTGTCTCTTCGGTCCCGTGGACAGTGAGCAGTTGCGCCGTGATTGCGATGCGCTCATGGCGGGCTGTCTCCAGGAGGCCCGAGAACGCTGGAACTTTGACTTCGTCACGGAGACGCCGCTCGAGGGCAACTTCGTCTGGGAGCGCGTTCGGAGTCTAGGGCTGCCCAAGGTCTACCTGAGCCCTGGATCCCGCAGCCGTGACGACCTGGGAGGGGACAAAAGGCCCAGTACTTCCTCTGCCCTACCGGTCGCCACCATGGTGAGCAAGGGCGAGGAGCTGTT	22761
CCGGGTCCTTCTTGTGTTTCAGCCACAGGCACCATGTCCAATCCTGGTGATGTCCGACCTGTTCCGCACAGGAGCAAAGTGTGCCGTTGTCTCTTCGGTCCCGTGGACAGTGAGCAGTTGCGCCGTGATTGCGATGCGCTGATGGCGGGCTGTCTCCAGGAGGCCCGAGAACGCTGGAACTTTGACTTCGTCACGGAGACGCCGCTCGAGGGCAACTTCGTCTGGGAGCGCGTTCGGAGTCTAGGGCTGCCCAAGGTCTACCTGAGCCCTGGATCCCGCAGCCGTGACGACCTGGGAGGGGACAAAAGGCCCAGTACTTCCTCTGCCCTACCGGTCGCCACCATGGTGAGCAAGGGCGAGGAGCTGTT	19019
CCGGGTCCTTCTTGTGTTTCAGCCACAGGCACCATGTCCAATCCTGGTGATGTCCGACCTGTTCCGCACAGGAGCAAAGTGTGCCGTTGTCTCTTCGGTCCCGTGGATAGTGAGCAGTTGCGCCGTGATTGCGATGCGCTGATGGCGGGCTGTCTCCAGGAGGCCCGAGAACGCTGGAACTTTGACTTCGTCACGGAGACGCCGCTCGAGGGCAACTTCGTCTGGGAGCGCGTTCGGAGTCTAGGGCTGCCCAAGGTCTACCTGAGCCCTGGATCCCGCAGCCGTGACGACCTGGGAGGGGACAAAAGGCCCAGTACTTCCTCTGCCCTACCGGTCGCCACCATGGTGAGCAAGGGCGAGGAGCTGTT	15621
CCGGGTCCTTCTTGTGTTTCAGCCACAGGCACCATGTCCAATCCTGGTGATGTCCGACCTGTTCCGCACAGGAGCAAAGTGTGCCGTTGTCTCTTCGGTCCCGTGGACAGTGAGCAGTTGCGCCGTGATTGCGATGCGCTCATGGCGGGCTGTCTCCAGGAGGCCCGAGAACGGTGGAACTTTGACTTCGTCACGGAGACGCCGCTGGAGGGCAACTTCGTCTGGGAGCGCGTTCGGAGCCTAGGGCTGCCCAAGGTCTACCTGAGCCCTGGATCCCGCAGCCGTGACGACCTGGGAGGGGACAAAAGGCCCAGTACTTCCTCTGCCCTACCGGTCGCCACCATGGTGAGCAAGGGCGAGGAGCTGTT	14158
CCGGGTCCTTCTTGTGTTTCAGCCACAGGCACCATGTCCAATCCTGGTGATGTCCGACCTGTTCCGCACAGGAGCAAAGTGTGCCGTTGTCTCTTCGGTCCCGTGGACAGTGAGCAGTTGCGCCGTGATTGCGATGCGCTCATGGCGGGCTGTCTCCAGGAGGCCCGAGAACGGTGGAACTTTGACTTCGTCACGGAGACGCCGCTGGAGGGCAACTTCGTCTGGGAGCGCGTTCGGAGCCTAGGGCTGCCCAAGGTCTACCTGAGCCCTGGGTCCCGCAGCCGTGACGACCTGGGAGGGGACAAAAGGCCCAGTACTTCCTCTGCCCTACCGGTCGCCACCATGGTGAGCAAGGGCGAGGAGCTGTT	14089
CCGGGTCCTTCTTGTGTTTCAGCCACAGGCACCATGTCCAATCCTGGTGATGTCCGACCTGTTCCGCACAGGAGCAAAGTGTGCCGTTGTCTCTTCGGTCCCGTGGACAGTGAGCAGTTGCGCCGTGATTGCGATGCGCTCATGGCGGGCTGTCTCCAGGAGGCCCGAGAACGGTGGAACTTTGACTTCGTCACGGAGACGCCGCTCGAGGGCAACTTCGTCTGGGAGCGCGTTCGGAGTCTAGGGCTGCCCAAGGTCTACCTGAGCCCTGGATCCCGCAGCCGTGACGACCTGGGAGGGGACAAAAGGCCCAGTACTTCCTCTGCCCTACCGGTCGCCACCATGGTGAGCAAGGGCGAGGAGCTGTT	13677
CCGGGTCCTTCTTGTGTTTCAGCCACAGGCACCATGTCCAATCCTGGTGATGTCCGACCTGTTCCGCACAGGAGTAAAGTGTGCCGTTGTCTCTTCGGTCCCGTGGATAGTGAGCAGTTGCGCCGTGATTGCGATGCGCTGATGGCGGGCTGTCTCCAGGAGGCCCGAGAACGCTGGAACTTTGACTTCGTCACGGAGACGCCGCTCGAGGGCAACTTCGTCTGGGAGCGCGTTCGGAGTCTAGGGCTGCCCAAGGTCTACCTGAGCCCTGGATCCCGCAGCCGTGACGACCTGGGAGGGGACAAAAGGCCCAGTACTTCCTCTGCCCTACCGGTCGCCACCATGGTGAGCAAGGGCGAGGAGCTGTT	12882
CCGGGTCCTTCTTGTGTTTCAGCCACAGGCACCATGTCCAATCCTGGTGATGTCCGACCTGTTCCGCACAGGAGCAAAGTGTGCCGTTGTCTCTTCGGTCCCGTGGACAGTGAGCAGTTGCGCCGTGATTGCGATGCGCTCATGGCGGGCTGTCTCCAGGAGGCCCGAGAACGGTGGAACTTTGACTTCGTCACGGAGACGCCGCTGGAGGGCAACTTCGTCTGGGAGCGCGTTCGGAGCCTAGGGCTGCCCAAGGTCTACCTGAGCCCTGGGTCCCGCAGCCGTGACGACCTGGGAGGGGACAAGAGGCCCAGTACTTCCTCTGCCCTACCGGTCGCCACCATGGTGAGCAAGGGCGAGGAGCTGTT	9450
CCGGGTCCTTCTTGTGTTTCAGCCACAGGCACCATGTCCAATCCTGGTGATGTCCGACCTGTTCCGCACAGGAGCAAAGTGTGCCGTTGTCTCTTCGGTCCCGTGGACAGTGAGCAGTTGCGCCGTGATTGCGATGCGCTCATGGCGGGCTGTCTCCAGGAGGCCCGAGAACGGTGGAACTTTGACTTCGTCACGGAGACGCCGCTGGAGGGCAACTTCGTCTGGGAGCGCGTTCGGAGTCTAGGGCTGCCCAAGGTCTACCTGAGCCCTGGATCCCGCAGCCGTGACGACCTGGGAGGGGACAAAAGGCCCAGTACTTCCTCTGCCCTACCGGTCGCCACCATGGTGAGCAAGGGCGAGGAGCTGTT	6744
CCGGGTCCTTCTTGTGTTTCAGCCACAGGCACCATGTCCAATCCTGGTGATGTCCGACCTGTTCCGCACAGGAGCAAAGTGTGCCGTTGTCTCTTCGGTCCCGTGGACAGTGAGCAGTTGCGCCGTGATTGCGATGCGCTCATGGCGGGCTGTCTCCAGGAGGCCCGAGAACGGTGGAACTTTGACTTCGTCACGGAGACGCCGCTCGAGGGCAACTTCGTCTGGGAGCGCGTTCGGAGCCTAGGGCTGCCCAAGGTCTACCTGAGCCCTGGATCCCGCAGCCGTGACGACCTGGGAGGGGACAAAAGGCCCAGTACTTCCTCTGCCCTACCGGTCGCCACCATGGTGAGCAAGGGCGAGGAGCTGTT	1979
CCGGGTCCTTCTTGTGTTTCAGCCACAGGCACCATGTCCAATCCTGGTGATGTCCGACCTGTTCCGCACAGGAGCAAAGTGTGCCGTTGTCTCTTCGGTCCCGTGGACAGTGAGCAGTTGCGCCGTGATTGCGATGCGCTGATGGCGGGCTGTCTCCAGGAGGCCCGAGAACGCTGGAACTTTGACTTCGTCACGGAGACGCCGCTGGAGGGCAACTTCGTCTGGGAGCGCGTTCGGAGTCTAGGGCTGCCCAAGGTCTACCTGAGCCCTGGATCCCGCAGCCGTGACGACCTGGGAGGGGACAAAAGGCCCAGTACTTCCTCTGCCCTACCGGTCGCCACCATGGTGAGCAAGGGCGAGGAGCTGTT	1281
CCGGGTCCTTCTTGTGTTTCAGCCACAGGCACCATGTCCAATCCTGGTGATGTCCGACCTGTTCCGCACAGGAGCAAAGTGTGCCGTTGTCTCTTCGGTCCCGTGGACAGTGAGCAGTTGCGCCGTGATTGCGATGCGCTCATGGCGGGCTGTCTCCAGGAGGCCCGAGAACGCTGGAACTTTGACTTCGTCACGGAGACGCCGCTCGAGGGCAACTTCGTCTGGGAGCGCGTTCGGAGCCTAGGGCTGCCCAAGGTCTACCTGAGCCCTGGATCCCGCAGCCGTGACGACCTGGGAGGGGACAAAAGGCCCAGTACTTCCTCTGCCCTACCGGTCGCCACCATGGTGAGCAAGGGCGAGGAGCTGTT	1118
CCGGGTCCTTCTTGTGTTTCAGCCACAGGCACCATGTCCAATCCTGGTGATGTCCGACCTGTTCCGCACAGGAGCAAAGTGTGCCGTTGTCTCTTCGGTCCCGTGGACAGTGAGCAGTTGCGCCGTGATTGCGATGCGCTGATGGCGGGCTGTCTCCAGGAGGCCCGAGAACGCTGGAACTTTGACTTCGTCACGGAGACGCCGCTCGAGGGCAACTTCGTCTGGGAGCGCGTTCGGAGCCTAGGGCTGCCCAAGGTCTACCTGAGCCCTGGATCCCGCAGCCGTGACGACCTGGGAGGGGACAAAAGGCCCAGTACTTCCTCTGCCCTACCGGTCGCCACCATGGTGAGCAAGGGCGAGGAGCTGTT	1025
CCGGGTCCTTCTTGTGTTTCAGCCACAGGCACCATGTCCAATCCTGGTGATGTCCGACCTGTTCCGCACAGGAGTAAAGTGTGCCGTTGTCTCTTCGGTCCCGTGGACAGTGAGCAGTTGCGCCGTGATTGCGATGCGCTCATGGCGGGCTGTCTCCAGGAGGCCCGAGAACGCTGGAACTTTGACTTCGTCACGGAGACGCCGCTCGAGGGCAACTTCGTCTGGGAGCGCGTTCGGAGTCTAGGGCTGCCCAAGGTCTACCTGAGCCCTGGATCCCGCAGCCGTGACGACCTGGGAGGGGACAAAAGGCCCAGTACTTCCTCTGCCCTACCGGTCGCCACCATGGTGAGCAAGGGCGAGGAGCTGTT	886
CCGGGTCCTTCTTGTGTTTCAGCCACAGGCACCATGTCCAATCCTGGTGATGTCCGACCTGTTCCGCACAGGAGCAAAGTGTGCCGTTGTCTCTTCGGTCCCGTGGATAGTGAGCAGTTGCGCCGTGATTGCGATGCGCTCATGGCGGGCTGTCTCCAGGAGGCCCGAGAACGGTGGAACTTTGACTTCGTCACGGAGACGCCGCTCGAGGGCAACTTCGTCTGGGAGCGCGTTCGGAGTCTAGGGCTGCCCAAGGTCTACCTGAGCCCTGGATCCCGCAGCCGTGACGACCTGGGAGGGGACAAAAGGCCCAGTACTTCCTCTGCCCTACCGGTCGCCACCATGGTGAGCAAGGGCGAGGAGCTGTT	869
CCGGGTCCTTCTTGTGTTTCAGCCACAGGCACCATGTCCAATCCTGGTGATGTCCGACCTGTTCCGCACAGGAGCAAAGTGTGCCGTTGTCTCTTCGGTCCCGTGGACAGTGAGCAGTTGCGCCGTGATTGCGATGCGCTCATGGCGGG------------------------------------------------------------------------CTGGGAGCGCGTTCGGAGTCTAGGGCTGCCCAAGGTCTACCTGAGCCCTGGATCCCGCAGCCGTGACGACCTGGGAGGGGACAAAAGGCCCAGTACTTCCTCTGCCCTACCGGTCGCCACCATGGTGAGCAAGGGCGAGGAGCTGTT	738
CCGGGTCCTTCTTGTGTTTCAGCCACAGGCACCATGTCCAATCCTGGTGATGTCCGACCTGTTCCGCACAGGAGCAAAGTGTGCCGTTGTCTCTTCGGTCCCGTGGACAGTGAGCAGTTGCGCCGTGATTGCGATGCGCTCATGGCGGGCTGTCTCCAGGAGGCCCGAGAACGCTGGAACTTTGACTTCGTCACGGAGACGCCGCTCGAGGGCAACTTCGTCTGGGAGCGCGTTCGGAGCCTAGGGCTGCCCAAGGTCTACCTGAGCCCTGGGTCCCGCAGCCGTGACGACCTGGGAGGGGACAAAAGGCCCAGTACTTCCTCTGCCCTACCGGTCGCCACCATGGTGAGCAAGGGCGAGGAGCTGTT	664
CCGGGTCCTTCTTGTGTTTCAGCCACAGGCACCATGTCCAATCCTGGTGATGTCCGACCTGTTCCGCACAGGAGCAAAGTGTGCCGTTGTCTCTTCGGTCCCGTGGATAGTGAGCAGTTGCGCCGTGATTGCGATGCGCTCATGGCGGGCTGTCTCCAGGAGGCCCGAGAACGCTGGAACTTTGACTTCGTCACGGAGACGCCGCTCGAGGGCAACTTCGTCTGGGAGCGCGTTCGGAGTCTAGGGCTGCCCAAGGTCTACCTGAGCCCTGGATCCCGCAGCCGTGACGACCTGGGAGGGGACAAAAGGCCCAGTACTTCCTCTGCCCTACCGGTCGCCACCATGGTGAGCAAGGGCGAGGAGCTGTT	660
CCGGGTCCTTCTTGTGTTTCAGCCACAGGCACCATGTCCAATCCTGGTGATGTCCGACCTGTTCCGCACAGGAGCAAAGTGTGCCGTTGTCTCTTCGGTCCCGTGGACAGTGAGCAGTTGCGCCGTGATTGCGATGCGCTGATGGCGGGCTGTCTCCAGGAGGCCCGAGAACGCTGGAACTTTGACTTCGTCACGGAGACGCCGCTCGAGGGCAACTTCGTCTGGGAGCGCGTTCGGAGCCTAGGGCTGCCCAAGGTCTACCTGAGCCCTGGGTCCCGCAGCCGTGACGACCTGGGAGGGGACAAAAGGCCCAGTACTTCCTCTGCCCTACCGGTCGCCACCATGGTGAGCAAGGGCGAGGAGCTGTT	658
CCGGGTCCTTCTTGTGTTTCAGCCACAGGCACCATGTCCAATCCTGGTGATGTCCGACCTGTTCCGCACAGGAGCAAAGTGTGCCGTTGTCTCTTCGGTCCCGTGGACAGTGAGCAGTTGCGCCGTGATTGCGATGCGCTGATGGCGGGCTGTCTCCAGGAGGCCCGAGAACGGTGGAACTTTGACTTCGTCACGGAGACGCCGCTCGAGGGCAACTTCGTCTGGGAGCGCGTTCGGAGTCTAGGGCTGCCCAAGGTCTACCTGAGCCCTGGATCCCGCAGCCGTGACGACCTGGGAGGGGACAAAAGGCCCAGTACTTCCTCTGCCCTACCGGTCGCCACCATGGTGAGCAAGGGCGAGGAGCTGTT	629
CCGGGTCCTTCTTGTGTTTCAGCCACAGGCACCATGTCCAATCCTGGTGATGTCCGACCTGTTCCGCACAGGAGCAAAGTGTGCCGTTGTCTCTTCGGTCCCGTGGATAGTGAGCAGTTGCGCCGTGATTGCGATGCGCTGATGGCGGGCTGTCTCCAGGAGGCCCGAGAACGCTGGAACTTTGACTTCGTCACGGAGACGCCGCTCGAGGGCAACTTCGTCTGGGAGCGCGTTCGGAGCCTAGGGCTGCCCAAGGTCTACCTGAGCCCTGGATCCCGCAGCCGTGACGACCTGGGAGGGGACAAAAGGCCCAGTACTTCCTCTGCCCTACCGGTCGCCACCATGGTGAGCAAGGGCGAGGAGCTGTT	587
CCGGGTCCTTCTTGTGTTTCAGCCACAGGCACCATGTCCAATCCTGGTGATGTCCGACCTGTTCCGCACAGGAGCAAAGTGTGCCGTTGTCTCTTCGGTCCCGTGGACAGTGAGCAGTTGCGCCGTGATTGCGATGCGCTCATGGCGGGCTGTCTCCAGGAGGCCCGAGAACGGTGGAACTTTGACTTCGTCACGGAGACGCCGCTCGAGGGCAACTTCGTCTGGGAGCGCGTTCGGAGCCTAGGGCTGCCCAAGGTCTACCTGAGCCCTGGGTCCCGCAGCCGTGACGACCTGGGAGGGGACAAAAGGCCCAGTACTTCCTCTGCCCTACCGGTCGCCACCATGGTGAGCAAGGGCGAGGAGCTGTT	559
CCGGGTCCTTCTTGTGTTTCAGCCACAGGCACCATGTCCAATCCTGGTGATGTCCGACCTGTTCCGCACAGGAGCAAAGTGTGCCGTTGTCTCTTCGGTCCCGTGGACAGTGAGCAGTTGCGCCGTGATTGCGATGCGCTCATGGCGGGCTGTCTCCAGGAGGCCCGAGAACGCTGGAACTTTGACTTCGTCACGGAGACGCCGCTGGAGGGCAACTTCGTCTGGGAGCGCGTTCGGAGCCTAGGGCTGCCCAAGGTCTACCTGAGCCCTGGATCCCGCAGCCGTGACGACCTGGGAGGGGACAAAAGGCCCAGTACTTCCTCTGCCCTACCGGTCGCCACCATGGTGAGCAAGGGCGAGGAGCTGTT	554
CCGGGTCCTTCTTGTGTTTCAGCCACAGGCACCATGTCCAATCCTGGTGATGTCCGACCTGTTCCGCACAGGAGCAAAGTGTGCCGTTGTCTCTTCGGTCCCGTGGACAGTGAGCAGTTGCGCCGTGATTGCGATGCGCTCATGGCGGGCTGTCTCCAGGAGGCCCGAGAACGCTGGAACTTTGACTTCGTCACGGAGACGCCGCTGGAGGGCAACTTCGTCTGGGAGCGCGTTCGGAGCCTAGGGCTGCCCAAGGTCTACCTGAGCCCTGGGTCCCGCAGCCGTGACGACCTGGGAGGGGACAAAAGGCCCAGTACTTCCTCTGCCCTACCGGTCGCCACCATGGTGAGCAAGGGCGAGGAGCTGTT	518
CCGGGTCCTTCTTGTGTTTCAGCCACAGGCACCATGTCCAATCCTGGTGATGTCCGACCTGTTCCGCACAGGAGCAAAGTGTGCCGTTGTCTCTTCGGTCCCGTGGACAGTGAGCAGTTGCGCCGTGATTGCGATGCGCTGATGGCGGGCTGTCTCCAGGAGGCCCGAGAACGCTGGAACTTTGACTTCGTCACGGAGACGCCGCTGGAGGGCAACTTCGTCTGGGAGCGCGTTCGGAGCCTAGGGCTGCCCAAGGTCTACCTGAGCCCTGGATCCCGCAGCCGTGACGACCTGGGAGGGGACAAAAGGCCCAGTACTTCCTCTGCCCTACCGGTCGCCACCATGGTGAGCAAGGGCGAGGAGCTGTT	517
CCGGGTCCTTCTTGTGTTTCAGCCACAGGCACCATGTCCAATCCTGGTGATGTCCGACCTGTTCCGCACAGGAGTAAAGTGTGCCGTTGTCTCTTCGGTCCCGTGGATAGTGAGCAGTTGCGCCGTGATTGCGATGCGCTCATGGCGGGCTGTCTCCAGGAGGCCCGAGAACGCTGGAACTTTGACTTCGTCACGGAGACGCCGCTCGAGGGCAACTTCGTCTGGGAGCGCGTTCGGAGTCTAGGGCTGCCCAAGGTCTACCTGAGCCCTGGATCCCGCAGCCGTGACGACCTGGGAGGGGACAAAAGGCCCAGTACTTCCTCTGCCCTACCGGTCGCCACCATGGTGAGCAAGGGCGAGGAGCTGTT	480
CCGGGTCCTTCTTGTGTTTCAGCCACAGGCACCATGTCCAATCCTGGTGATGTCCGACCTGTTCCGCACAGGAGCAAAGTGTGCCGTTGTCTCTTCGGTCCCGTGGACAGTGAGCAGTTGCGCCGTGATTGCGATGCGCTGATGGCGGGCTGTCTCCAGGAGGCCCGAGAACGCTGGAACTTTGACTTCGTCACGGAGACGCCGCTGGAGGGCAACTTCGTCTGGGAGCGCGTTCGGAGCCTAGGGCTGCCCAAGGTCTACCTGAGCCCTGGGTCCCGCAGCCGTGACGACCTGGGAGGGGACAAAAGGCCCAGTACTTCCTCTGCCCTACCGGTCGCCACCATGGTGAGCAAGGGCGAGGAGCTGTT	461
CCGGGTCCTTCTTGTGTTTCAGCCACAGGCACCATGTCCAATCCTGGTGATGTCCGACCTGTTCCGCACAGGAGTAAAGTGTGCCGTTGTCTCTTCGGTCCCGTGGATAGTGAGCAGTTGCGCCGTGATTGCGATGCGCTGATGGCGGGCTGTCTCCAGGAGGCCCGAGAACGCTGGAACTTTGACTTCGTCACGGAGACGCCGCTCGAGGGCAACTTCGTCTGGGAGCGCGTTCGGAGCCTAGGGCTGCCCAAGGTCTACCTGAGCCCTGGATCCCGCAGCCGTGACGACCTGGGAGGGGACAAAAGGCCCAGTACTTCCTCTGCCCTACCGGTCGCCACCATGGTGAGCAAGGGCGAGGAGCTGTT	457
CCGGGTCCTTCTTGTGTTTCAGCCACAGGCACCATGTCCAATCCTGGTGATGTCCGACCTGTTCCGCACAGGAGCAAAGTGTGCCGTTGTCTCTTCGGTCCCGTGGACAGTGAGCAGTTGCGCCGTGATTGCGATGCGCTCATGGCGGGCTGTCTCCAGGAGGCCCGAGAACGCTGGAACTTTGACTTCGTCACGGAGACGCCGCTCGAGGGCAACTTCGTCTGGGAGCGCGTTCGGAGTCTAGGGCTGCCCAAGGTCTACCTGAGCCCTGGGTCCCGCAGCCGTGACGACCTGGGAGGGGACAAAAGGCCCAGTACTTCCTCTGCCCTACCGGTCGCCACCATGGTGAGCAAGGGCGAGGAGCTGTT	456
CCGGGTCCTTCTTGTGTTTCAGCCACAGGCACCATGTCCAATCCTGGTGATGTCCGACCTGTTCCGCACAGGAGCAAAGTGTGCCGTTGTCTCTTCGGTCCCGTGGACAGTGAGCAGTTGCGCCGTGATTGCGATGCGCTGATGGCGGGCTGTCTCCAGGAGGCCCGAGAACGGTGGAACTTTGACTTCGTCACGGAGACGCCGCTGGAGGGCAACTTCGTCTGGGAGCGCGTTCGGAGCCTAGGGCTGCCCAAGGTCTACCTGAGCCCTGGATCCCGCAGCCGTGACGACCTGGGAGGGGACAAAAGGCCCAGTACTTCCTCTGCCCTACCGGTCGCCACCATGGTGAGCAAGGGCGAGGAGCTGTT	456
CCGGGTCCTTCTTGTGTTTCAGCCACAGGCACCATGTCCAATCCTGGTGATGTCCGACCTGTTCCGCACAGGAGCAAAGTGTGCCGTTGTCTCTTCGGTCCCGTGGACAGTGAGCAGTTGCGCCGTGATTGCGATGCGCTGATGGCGGGCTGTCTCCAGGAGGCCCGAGAACGGTGGAACTTTGACTTCGTCACGGAGACGCCGCTGGAGGGCAACTTCGTCTGGGAGCGCGTTCGGAGCCTAGGGCTGCCCAAGGTCTACCTGAGCCCTGGGTCCCGCAGCCGTGACGACCTGGGAGGGGACAAAAGGCCCAGTACTTCCTCTGCCCTACCGGTCGCCACCATGGTGAGCAAGGGCGAGGAGCTGTT	451
CCGGGTCCTTCTTGTGTTTCAGCCACAGGCACCATGTCCAATCCTGGTGATGTCCGACCTGTTCCGCACAGGAGTAAAGTGTGCCGTTGTCTCTTCGGTCCCGTGGACAGTGAGCAGTTGCGCCGTGATTGCGATGCGCTGATGGCGGGCTGTCTCCAGGAGGCCCGAGAACGCTGGAACTTTGACTTCGTCACGGAGACGCCGCTCGAGGGCAACTTCGTCTGGGAGCGCGTTCGGAGTCTAGGGCTGCCCAAGGTCTACCTGAGCCCTGGATCCCGCAGCCGTGACGACCTGGGAGGGGACAAAAGGCCCAGTACTTCCTCTGCCCTACCGGTCGCCACCATGGTGAGCAAGGGCGAGGAGCTGTT	436
CCGGGTCCTTCTTGTGTTTCAGCCACAGGCACCATGTCCAATCCTGGTGATGTCCGACCTGTTCCGCACAGGAGCAAAGTGTGCCGTTGTCTCTTCGGTCCCGTGGACAGTGAGCAGTTGCGCCGTGATTGCGATGCGCTCATGGCGGGCTGTCTCCAGGAGGCCCGAGAACGGTGGAACTTTGACTTCGTCACGGAGACGCCGCTCGAGGGCAACTTCGTCTGGGAGCGCGTTCGGAGTCTAGGGCTGCCCAAGGTCTACCTGAGCCCTGGATCCCGCAGCCGTGACGACCTGGGAGGGGACAAGAGGCCCAGTACTTCCTCTGCCCTACCGGTCGCCACCATGGTGAGCAAGGGCGAGGAGCTGTT	429
CCGGGTCCTTCTTGTGTTTCAGCCACAGGCACCATGTCCAATCCTGGTGATGTCCGACCTGTTCCGCACAGGAGCAAAGTGTGCCGTTGTCTCTTCGGTCCCGTGGATAGTGAGCAGTTGCGCCGTGATTGCGATGCGCTGATGGCGGGCTGTCTCCAGGAGGCCCGAGAACGCTGGAACTTTGACTTCGTCACGGAGACGCCGCTCGAGGGCAACTTCGTCTGGGAGCGCGTTCGGAGCCTAGGGCTGCCCAAGGTCTACCTGAGCCCTGGGTCCCGCAGCCGTGACGACCTGGGAGGGGACAAAAGGCCCAGTACTTCCTCTGCCCTACCGGTCGCCACCATGGTGAGCAAGGGCGAGGAGCTGTT	420
CCGGGTCCTTCTTGTGTTTCAGCCACAGGCACCATGTCCAATCCTGGTGATGTCCGACCTGTTCCGCACAGGAGCAAAGTGTGCCGTTGTCTCTTCGGTCCCGTGGACAGTGAGCAGTTGCGCCGTGATTGCGATGCGCTCATGGCGGGCTGTCTCCAGGAGGCCCGAGAACGCTGGAACTTTGACTTCGTCACGGAGACGCCGCTGGAGGGCAACTTCGTCTGGGAGCGCGTTCGGAGTCTAGGGCTGCCCAAGGTCTACCTGAGCCCTGGATCCCGCAGCCGTGACGACCTGGGAGGGGACAAAAGGCCCAGTACTTCCTCTGCCCTACCGGTCGCCACCATGGTGAGCAAGGGCGAGGAGCTGTT	417
CCGGGTCCTTCTTGTGTTTCAGCCACAGGCACCATGTCCAATCCTGGTGATGTCCGACCTGTTCCGCACAGGAGCAAAGTGTGCCGTTGTCTCTTCGGTCCCGTGGACAGTGAGCAGTTGCGCCGTGATTGCGATGCGCTGATGGCGGGCTGTCTCCAGGAGGCCCGAGAACGCTGGAACTTTGACTTCGTCACGGAGACGCCGCTCGAGGGCAACTTCGTCTGGGAGCGCGTTCGGAGTCTAGGGCTGCCCAAGGTCTACCTGAGCCCTGGGTCCCGCAGCCGTGACGACCTGGGAGGGGACAAAAGGCCCAGTACTTCCTCTGCCCTACCGGTCGCCACCATGGTGAGCAAGGGCGAGGAGCTGTT	404
CCGGGTCCTTCTTGTGTTTCAGCCACAGGCACCATGTCCAATCCTGGTGATGTCCGACCTGTTCCGCACAGGAGCAAAGTGTGCCGTTGTCTCTTCGGTCCCGTGGACAGTGAGCAGTTGCGCCGTGATTGCGATGCGCTCATGGCGGGCTGTCTCCAGGAGGCCCGAGAACGCTGGAACTTTGACTTCGTCACGGAGACGCCGCTCGAGGGCAACTTCGTCTGGGAGCGCGTTCGGAGTCTAGGGCTGCCCAAGGTCTACCTGAGCCCTGGATCCCGCAGCCGTGACGACCTGGGAGGGGACAAGAGGCCCAGTACTTCCTCTGCCCTACCGGTCGCCACCATGGTGAGCAAGGGCGAGGAGCTGTT	394
CCGGGTCCTTCTTGTGTTTCAGCCACAGGCACCATGTCCAATCCTGGTGATGTCCGACCTGTTCCGCACAGGAGCAAAGTGTGCCGTTGTCTCTTCGGTCCCGTGGACAGTGAGCAGTTGCGCCGTGATTGCGATGCGCTCATGGCGGGCTGTCTCCAGGAGGCCCGAGAACGGTGGAACTTTGACTTCGTCACGGAGACGCCGCTCGAGGGCAACTTCGTCTGGGAGCGCGTTCGGAGTCTAGGGCTGCCCAAGGTCTACCTGAGCCCTGGGTCCCGCAGCCGTGACGACCTGGGAGGGGACAAAAGGCCCAGTACTTCCTCTGCCCTACCGGTCGCCACCATGGTGAGCAAGGGCGAGGAGCTGTT	363
CCGGGTCCTTCTTGTGTTTCAGCCACAGGCACCATGTCCAATCCTGGTGATGTCCGACCTGTTCCGCACAGGAGCAAAGTGTGCCGTTGTCTCTTCGGTCCCGTGGACAGTGAGCAGTTGCGCCGTGATTGCGATGCGCTCATGGCGGGCTGTCTCCAGGAGGCCCGAGAACGCTGGAACTTTGACTTCGTCACGGAGACGCCGCTCGAGGGCAACTTCGTCTGGGAGCGCGTTCGGAGCCTAGGGCTGCCCAAGGTCTACCTGAGCCCTGGGTCCCGCAGCCGTGACGACCTGGGAGGGGACAAGAGGCCCAGTACTTCCTCTGCCCTACCGGTCGCCACCATGGTGAGCAAGGGCGAGGAGCTGTT	359
CCGGGTCCTTCTTGTGTTTCAGCCACAGGCACCATGTCCAATCCTGGTGATGTCCGACCTGTTCCGCACAGGAGCAAAGTGTGCCGTTGTCTCTTCGGTCCCGTGGATAGTGAGCAGTTGCGCCGTGATTGCGATGCGCTCATGGCGGGCTGTCTCCAGGAGGCCCGAGAACGGTGGAACTTTGACTTCGTCACGGAGACGCCGCTGGAGGGCAACTTCGTCTGGGAGCGCGTTCGGAGCCTAGGGCTGCCCAAGGTCTACCTGAGCCCTGGATCCCGCAGCCGTGACGACCTGGGAGGGGACAAAAGGCCCAGTACTTCCTCTGCCCTACCGGTCGCCACCATGGTGAGCAAGGGCGAGGAGCTGTT	356
CCGGGTCCTTCTTGTGTTTCAGCCACAGGCACCATGTCCAATCCTGGTGATGTCCGACCTGTTCCGCACAGGAGCAAAGTGTGCCGTTGTCTCTTCGGTCCCGTGGACAGTGAGCAGTTGCGCCGTGATTGCGATGCGCTCATGGCGGGCTGTCTCCAGGAGGCCCGAGAACGCTGGAACTTTGACTTCGTCACGGAGACGCCGCTGGAGGGCAACTTCGTCTGGGAGCGCGTTCGGAGCCTAGGGCTGCCCAAGGTCTACCTGAGCCCTGGGTCCCGCAGCCGTGACGACCTGGGAGGGGACAAGAGGCCCAGTACTTCCTCTGCCCTACCGGTCGCCACCATGGTGAGCAAGGGCGAGGAGCTGTT	353
CCGGGTCCTTCTTGTGTTTCAGCCACAGGCACCATGTCCAATCCTGGTGATGTCCGACCTGTTCCGCACAGGAGCAAAGTGTGCCGTTGTCTCTTCGGTCCCGTGGATAGTGAGCAGTTGCGCCGTGATTGCGATGCGCTGATGGCGGGCTGTCTCCAGGAGGCCCGAGAACGCTGGAACTTTGACTTCGTCACGGAGACGCCGCTGGAGGGCAACTTCGTCTGGGAGCGCGTTCGGAGCCTAGGGCTGCCCAAGGTCTACCTGAGCCCTGGGTCCCGCAGCCGTGACGACCTGGGAGGGGACAAAAGGCCCAGTACTTCCTCTGCCCTACCGGTCGCCACCATGGTGAGCAAGGGCGAGGAGCTGTT	353
CCGGGTCCTTCTTGTGTTTCAGCCACAGGCACCATGTCCAATCCTGGTGATGTCCGACCTGTTCCGCACAGGAGCAAAGTGTGCCGTTGTCTCTTCGGTCCCGTGGACAGTGAGCAGTTGCGCCGTGATTGCGATGCGCTGATGGCGGGCTGTCTCCAGGAGGCCCGAGAACGCTGGAACTTTGACTTCGTCACGGAGACGCCGCTCGAGGGCAACTTCGTCTGGGAGCGCGTTCGGAGCCTAGGGCTGCCCAAGGTCTACCTGAGCCCTGGGTCCCGCAGCCGTGACGACCTGGGAGGGGACAAGAGGCCCAGTACTTCCTCTGCCCTACCGGTCGCCACCATGGTGAGCAAGGGCGAGGAGCTGTT	345
CCGGGTCCTTCTTGTGTTTCAGCCACAGGCACCATGTCCAATCCTGGTGATGTCCGACCTGTTCCGCACAGGAGCAAAGTGTGCCGTTGTCTCTTCGGTCCCGTGGATAGTGAGCAGTTGCGCCGTGATTGCGATGCGCTGATGGCGGGCTGTCTCCAGGAGGCCCGAGAACGGTGGAACTTTGACTTCGTCACGGAGACGCCGCTCGAGGGCAACTTCGTCTGGGAGCGCGTTCGGAGTCTAGGGCTGCCCAAGGTCTACCTGAGCCCTGGATCCCGCAGCCGTGACGACCTGGGAGGGGACAAAAGGCCCAGTACTTCCTCTGCCCTACCGGTCGCCACCATGGTGAGCAAGGGCGAGGAGCTGTT	341
CCGGGTCCTTCTTGTGTTTCAGCCACAGGCACCATGTCCAATCCTGGTGATGTCCGACCTGTTCCGCACAGGAGCAAAGTGTGCCGTTGTCTCTTCGGTCCCGTGGATAGTGAGCAGTTGCGCCGTGATTGCGATGCGCTCATGGCGGGCTGTCTCCAGGAGGCCCGAGAACGGTGGAACTTTGACTTCGTCACGGAGACGCCGCTGGAGGGCAACTTCGTCTGGGAGCGCGTTCGGAGCCTAGGGCTGCCCAAGGTCTACCTGAGCCCTGGGTCCCGCAGCCGTGACGACCTGGGAGGGGACAAAAGGCCCAGTACTTCCTCTGCCCTACCGGTCGCCACCATGGTGAGCAAGGGCGAGGAGCTGTT	340
CCGGGTCCTTCTTGTGTTTCAGCCACAGGCACCATGTCCAATCCTGGTGATGTCCGACCTGTTCCGCACAGGAGCAAAGTGTGCCGTTGTCTCTTCGGTCCCGTGGATAGTGAGCAGTTGCGCCGTGATTGCGATGCGCTGATGGCGGGCTGTCTCCAGGAGGCCCGAGAACGCTGGAACTTTGACTTCGTCACGGAGACGCCGCTGGAGGGCAACTTCGTCTGGGAGCGCGTTCGGAGCCTAGGGCTGCCCAAGGTCTACCTGAGCCCTGGATCCCGCAGCCGTGACGACCTGGGAGGGGACAAAAGGCCCAGTACTTCCTCTGCCCTACCGGTCGCCACCATGGTGAGCAAGGGCGAGGAGCTGTT	338
CCGGGTCCTTCTTGTGTTTCAGCCACAGGCACCATGTCCAATCCTGGTGATGTCCGACCTGTTCCGCACAGGAGTAAAGTGTGCCGTTGTCTCTTCGGTCCCGTGGACAGTGAGCAGTTGCGCCGTGATTGCGATGCGCTCATGGCGGGCTGTCTCCAGGAGGCCCGAGAACGGTGGAACTTTGACTTCGTCACGGAGACGCCGCTCGAGGGCAACTTCGTCTGGGAGCGCGTTCGGAGTCTAGGGCTGCCCAAGGTCTACCTGAGCCCTGGATCCCGCAGCCGTGACGACCTGGGAGGGGACAAAAGGCCCAGTACTTCCTCTGCCCTACCGGTCGCCACCATGGTGAGCAAGGGCGAGGAGCTGTT	337
CCGGGTCCTTCTTGTGTTTCAGCCACAGGCACCATGTCCAATCCTGGTGATGTCCGACCTGTTCCGCACAGGAGTAAAGTGTGCCGTTGTCTCTTCGGTCCCGTGGATAGTGAGCAGTTGCGCCGTGATTGCGATGCGCTGATGGCGGGCTGTCTCCAGGAGGCCCGAGAACGCTGGAACTTTGACTTCGTCACGGAGACGCCGCTCGAGGGCAACTTCGTCTGGGAGCGCGTTCGGAGCCTAGGGCTGCCCAAGGTCTACCTGAGCCCTGGGTCCCGCAGCCGTGACGACCTGGGAGGGGACAAAAGGCCCAGTACTTCCTCTGCCCTACCGGTCGCCACCATGGTGAGCAAGGGCGAGGAGCTGTT	336
CCGGGTCCTTCTTGTGTTTCAGCCACAGGCACCATGTCCAATCCTGGTGATGTCCGACCTGTTCCGCACAGGAGCAAAGTGTGCCGTTGTCTCTTCGGTCCCGTGGACAGTGAGCAGTTGCGCCGTGATTGCGATGCGCTCATGGCGGGCTGTCTCCAGGAGGCCCGAGAACGGTGGAACTTTGACTTCGTCACGGAGACGCCGCTCGAGGGCAACTTCGTCTGGGAGCGCGTTCGGAGCCTAGGGCTGCCCAAGGTCTACCTGAGCCCTGGGTCCCGCAGCCGTGACGACCTGGGAGGGGACAAGAGGCCCAGTACTTCCTCTGCCCTACCGGTCGCCACCATGGTGAGCAAGGGCGAGGAGCTGTT	330
CCGGGTCCTTCTTGTGTTTCAGCCACAGGCACCATGTCCAATCCTGGTGATGTCCAACCTGTTCCGCACAGGAGCAAAGTGTGCCGTTGTCTCTTCGGTCCCGTGGACAGTGAGCAGTTGCGCCGTGATTGCGATGCGCTCATGGCGGGCTGTCTCCAGGAGGCCCGAGAACGCTGGAACTTTGACTTCGTCACGGAGACGCCGCTCGAGGGCAACTTCGTCTGGGAGCGCGTTCGGAGTCTAGGGCTGCCCAAGGTCTACCTGAGCCCTGGATCCCGCAGCCGTGACGACCTGGGAGGGGACAAAAGGCCCAGTACTTCCTCTGCCCTACCGGTCGCCACCATGGTGAGCAAGGGCGAGGAGCTGTT	328
CCGGGTCCTTCTTGTGTTTCAGCCACAGGCACCATGTCCAATCCTGGTGATGTCCGACCTGTTCCGCACAGGAGCAAAGTGTGCCGTTGTCTCTTCGGTCCCGTGGACAGTGAGCAGTTGCGCCGTGATTGCGATGCGCTGATGGCGGGCTGTCTCCAGGAGGCCCGAGAACGCTGGAACTTTGACTTCGTCACGGAGACGCCGCTGGAGGGCAACTTCGTCTGGGAGCGCGTTCGGAGCCTAGGGCTGCCCAAGGTCTACCTGAGCCCTGGGTCCCGCAGCCGTGACGACCTGGGAGGGGACAAGAGGCCCAGTACTTCCTCTGCCCTACCGGTCGCCACCATGGTGAGCAAGGGCGAGGAGCTGTT	328
CCGGGTCCTTCTTGTGTTTCAGCCACAGGCACCATGTCCAATCCTGGTGATGTCCGACCTGTTCCGCACAGGAGCAAAGTGTGCCGTTGTCTCTTCGGTCCCGTGGATAGTGAGCAGTTGCGCCGTGATTGCGATGCGCTGATGGCGGGCTGTCTCCAGGAGGCCCGAGAACGGTGGAACTTTGACTTCGTCACGGAGACGCCGCTGGAGGGCAACTTCGTCTGGGAGCGCGTTCGGAGCCTAGGGCTGCCCAAGGTCTACCTGAGCCCTGGATCCCGCAGCCGTGACGACCTGGGAGGGGACAAAAGGCCCAGTACTTCCTCTGCCCTACCGGTCGCCACCATGGTGAGCAAGGGCGAGGAGCTGTT	327
CCGGGTCCTTCTTGTGTTTCAGCCACAGGCACCATGTCCAATCCTGGTGATGTCCGACCTGTTCCGCACAGGAGCAAAGTGTGCCGTTGTCTCTTCGGTCCCGTGGATAGTGAGCAGTTGCGCCGTGATTGCGATGCGCTGATGGCGGGCTGTCTCCAGGAGGCCCGAGAACGGTGGAACTTTGACTTCGTCACGGAGACGCCGCTGGAGGGCAACTTCGTCTGGGAGCGCGTTCGGAGCCTAGGGCTGCCCAAGGTCTACCTGAGCCCTGGGTCCCGCAGCCGTGACGACCTGGGAGGGGACAAAAGGCCCAGTACTTCCTCTGCCCTACCGGTCGCCACCATGGTGAGCAAGGGCGAGGAGCTGTT	320
CCGGGTCCTTCTTGTGTTTCAGCCACAGGCACCATGTCCAATCCTGGTGATGTCCGACCTGTTCCGCACAGGAGTAAAGTGTGCCGTTGTCTCTTCGGTCCCGTGGACAGTGAGCAGTTGCGCCGTGATTGCGATGCGCTCATGGCGGGCTGTCTCCAGGAGGCCCGAGAACGGTGGAACTTTGACTTCGTCACGGAGACGCCGCTGGAGGGCAACTTCGTCTGGGAGCGCGTTCGGAGCCTAGGGCTGCCCAAGGTCTACCTGAGCCCTGGATCCCGCAGCCGTGACGACCTGGGAGGGGACAAAAGGCCCAGTACTTCCTCTGCCCTACCGGTCGCCACCATGGTGAGCAAGGGCGAGGAGCTGTT	319
CCGGGTCCTTCTTGTGTTTCAGCCACAGGCACCATGTCCAATCCTGGTGATGTCCGACCTGTTCCGCACAGGAGCAAAGTGTGCCGTTGTCTCTTCGGTCCCGTGGACAGTGAGCAGTTGCGCCGTGATTGCGATGCGCTCATGGCGGGCTGTCTCCAGGAGGCCCGAGAACGGTGGAACTTTGACTTCGTCACGGAGACGCCGCTGGAGGGCAACTTCGTCTGGGAGCGCGTTCGGAGCCTAGGGCTGCCCAAGGTCTACCTGAGCCCTGGATCCCGCAGCCGTGACGACCTGGGAGGGGACAAGAGGCCCAGTACTTCCTCTGCCCTACCGGTCGCCACCATGGTGAGCAAGGGCGAGGAGCTGTT	318
CCGGGTCCTTCTTGTGTTTCAGCCACAGGCACCATGTCCAATCCTGGTGATGTCCGACCTGTTCCGCACAGGAGCAAAGTGTGCCGTTGTCTCTTCGGTCCCGTGGACAGTGAGCAGTTGCGCCGTGATTGCGATGCGCTGATGGCGGGCTGTCTCCAGGAGGCCCGAGAACGCTGGAACTTTGACTTCGTCACGGAGACGCCGCTCGAGGGCAACTTCGTCTGGGAGCGCGTTCGGAGTCTAGGGCTGCCCAAGGTCTACCTGAGCCCTGGATCCCGCAGCCGTGACGACCTGGGAGGGGACAAGAGGCCCAGTACTTCCTCTGCCCTACCGGTCGCCACCATGGTGAGCAAGGGCGAGGAGCTGTT	316
CCGGGTCCTTCTTGTGTTTCAGCCACAGGCACCATGTCCAATCCTGGTGATGTCCGACCTGTTCCGCACAGGAGCAAAGTGTGCCGTTGTCTCTTCGGTCCCGTGGATAGTGAGCAGTTGCGCCGTGATTGCGATGCGCTGATGGCGGGCTGTCTCCAGGAGGCCCGAGAACGCTGGAACTTTGACTTCGTCACGGAGACGCCGCTGGAGGGCAACTTCGTCTGGGAGCGCGTTCGGAGTCTAGGGCTGCCCAAGGTCTACCTGAGCCCTGGATCCCGCAGCCGTGACGACCTGGGAGGGGACAAAAGGCCCAGTACTTCCTCTGCCCTACCGGTCGCCACCATGGTGAGCAAGGGCGAGGAGCTGTT	310
CCGGGTCCTTCTTGTGTTTCAGCCACAGGCACCATGTCCAATCCTGGTGATGTCCGACCTGTTCCGCACAGGAGCAAAGTGTGCCGTTGTCTCTTCGGTCCCGTGGATAGTGAGCAGTTGCGCCGTGATTGCGATGCGCTGATGGCGGGCTGTCTCCAGGAGGCCCGAGAACGCTGGAACTTTGACTTCGTCACGGAGACGCCGCTCGAGGGCAACTTCGTCTGGGAGCGCGTTCGGAGTCTAGGGCTGCCCAAGGTCTACCTGAGCCCTGGGTCCCGCAGCCGTGACGACCTGGGAGGGGACAAAAGGCCCAGTACTTCCTCTGCCCTACCGGTCGCCACCATGGTGAGCAAGGGCGAGGAGCTGTT	299
CCGGGTCCTTCTTGTGTTTCAGCCACAGGCACCATGTCCAATCCTGGTGATGTCCGACCTGTTCCGCACAGGAGTAAAGTGTGCCGTTGTCTCTTCGGTCCCGTGGACAGTGAGCAGTTGCGCCGTGATTGCGATGCGCTCATGGCGGGCTGTCTCCAGGAGGCCCGAGAACGGTGGAACTTTGACTTCGTCACGGAGACGCCGCTGGAGGGCAACTTCGTCTGGGAGCGCGTTCGGAGCCTAGGGCTGCCCAAGGTCTACCTGAGCCCTGGGTCCCGCAGCCGTGACGACCTGGGAGGGGACAAAAGGCCCAGTACTTCCTCTGCCCTACCGGTCGCCACCATGGTGAGCAAGGGCGAGGAGCTGTT	293
CCGGGTCCTTCTTGTGTTTCAGCCACAGGCACCATGTCCAATCCTGGTGATGTCCGACCTGTTCCGCACAGGAGCAAAGTGTGCCGTTGTCTCTTCGGTCCCGTGGACAGTGAGCAGTTGCGCCGTGATTGCGATGCGCTGATGGCGGGCTGTCTCCAGGAGGCCCGAGAACGGTGGAACTTTGACTTCGTCACGGAGACGCCGCTGGAGGGCAACTTCGTCTGGGAGCGCGTTCGGAGCCTAGGGCTGCCCAAGGTCTACCTGAGCCCTGGGTCCCGCAGCCGTGACGACCTGGGAGGGGACAAGAGGCCCAGTACTTCCTCTGCCCTACCGGTCGCCACCATGGTGAGCAAGGGCGAGGAGCTGTT	290
CCGGGTCCTTCTTGTGTTTCAGCCACAGGCACCATGTCCAATCCTGGTGATGTCCGACCTGTTCCGCACAGGAGTAAAGTGTGCCGTTGTCTCTTCGGTCCCGTGGATAGTGAGCAGTTGCGCCGTGATTGCGATGCGCTGATGGCGGGCTGTCTCCAGGAGGCCCGAGAACGCTGGAACTTTGACTTCGTCACGGAGACGCCGCTGGAGGGCAACTTCGTCTGGGAGCGCGTTCGGAGCCTAGGGCTGCCCAAGGTCTACCTGAGCCCTGGATCCCGCAGCCGTGACGACCTGGGAGGGGACAAAAGGCCCAGTACTTCCTCTGCCCTACCGGTCGCCACCATGGTGAGCAAGGGCGAGGAGCTGTT	286
CCGGGTCCTTCTTGTGTTTCAGCCACAGGCACCATGTCCAATCCTGGTGATGTCCGACCTGTTCCGCACAGGAGTAAAGTGTGCCGTTGTCTCTTCGGTCCCGTGGATAGTGAGCAGTTGCGCCGTGATTGCGATGCGCTGATGGCGGGCTGTCTCCAGGAGGCCCGAGAACGCTGGAACTTTGACTTCGTCACGGAGACGCCGCTGGAGGGCAACTTCGTCTGGGAGCGCGTTCGGAGCCTAGGGCTGCCCAAGGTCTACCTGAGCCCTGGGTCCCGCAGCCGTGACGACCTGGGAGGGGACAAAAGGCCCAGTACTTCCTCTGCCCTACCGGTCGCCACCATGGTGAGCAAGGGCGAGGAGCTGTT	283
CCGGGTCCTTCTTGTGTTTCAGCCACAGGCACCATGTCCAATCCTGGTGATGTCCGACCTGTTCCGCACAGGAGCAAAGTGTGCCGTTGTCTCTTCGGTCCCGTGGACAGTGAGCAGTTGCGCCGTGATTGCGATGCGCTCATGGCGGGCTGTCTCCAGGAGGCCCGAGAACGCTGGAACTTTGACTTCGTCACGGAGACGCCGCTCGAGGGCAACTTCGTCTGGGAGCGCGTTCGGAGTCTAGGGCTGCCCAAGGTCTACCTGAGCCCTGGGTCCCGCAGCCGTGACGACCTGGGAGGGGACAAGAGGCCCAGTACTTCCTCTGCCCTACCGGTCGCCACCATGGTGAGCAAGGGCGAGGAGCTGTT	281
CCGGGT-CTTCTTGTGTTTCAGCCACAGGCACCATGTCCAATCCTGGTGATGTCCGACCTGTTCCGCACAGGAGCAAAGTGTGCCGTTGTCTCTTCGGTCCCGTGGACAGTGAGCAGTTGCGCCGTGATTGCGATGCGCTCATGGCGGGCTGTCTCCAGGAGGCCCGAGAACGCTGGAACTTTGACTTCGTCACGGAGACGCCGCTCGAGGGCAACTTCGTCTGGGAGCGCGTTCGGAGTCTAGGGCTGCCCAAGGTCTACCTGAGCCCTGGATCCCGCAGCCGTGACGACCTGGGAGGGGACAAAAGGCCCAGTACTTCCTCTGCCCTACCGGTCGCCACCATGGTGAGCAAGGGCGAGGAGCTGTT	279
CCGGGTCCTTCTTGTGTTTCAGCCACAGGCACCATGTCCAATCCTGGTGATGTCCGACCTGTTCCGCACAGGAGCAAAGTGTGCCGTTGTCTCTTCGGTCCCGTGGATAGTGAGCAGTTGCGCCGTGATTGCGATGCGCTGATGGCGGGCTGTCTCCAGGAGGCCCGAGAACGCTGGAACTTTGACTTCGTCACGGAGACGCCGCTCGAGGGCAACTTCGTCTGGGAGCGCGTTCGGAGTCTAGGGCTGCCCAAGGTCTACCTGAGCCCTGGATCCCGCAGCCGTGACGACCTGGGAGGGGACAAGAGGCCCAGTACTTCCTCTGCCCTACCGGTCGCCACCATGGTGAGCAAGGGCGAGGAGCTGTT	279
CCGGGTCCTTCTTGTGTTTCAGCCACAGGCACCATGTCCAATCCTGGTGATGTCCGACCTGTTCCGCACAGGAGTAAAGTGTGCCGTTGTCTCTTCGGTCCCGTGGATAGTGAGCAGTTGCGCCGTGATTGCGATGCGCTGATGGCGGGCTGTCTCCAGGAGGCCCGAGAACGCTGGAACTTTGACTTCGTCACGGAGACGCCGCTCGAGGGCAACTTCGTCTGGGAGCGCGTTCGGAGTCTAGGGCTGCCCAAGGTCTACCTGAGCCCTGGGTCCCGCAGCCGTGACGACCTGGGAGGGGACAAAAGGCCCAGTACTTCCTCTGCCCTACCGGTCGCCACCATGGTGAGCAAGGGCGAGGAGCTGTT	274
CCGGGT-CTTCTTGTGTTTCAGCCACAGGCACCATGTCCAATCCTGGTGATGTCCGACCTGTTCCGCACAGGAGCAAAGTGTGCCGTTGTCTCTTCGGTCCCGTGGACAGTGAGCAGTTGCGCCGTGATTGCGATGCGCTGATGGCGGGCTGTCTCCAGGAGGCCCGAGAACGCTGGAACTTTGACTTCGTCACGGAGACGCCGCTCGAGGGCAACTTCGTCTGGGAGCGCGTTCGGAGTCTAGGGCTGCCCAAGGTCTACCTGAGCCCTGGATCCCGCAGCCGTGACGACCTGGGAGGGGACAAAAGGCCCAGTACTTCCTCTGCCCTACCGGTCGCCACCATGGTGAGCAAGGGCGAGGAGCTGTT	268
CCGGGTCCTTCTTGTGTTTCAGCCACAGGCACCATGTCCAATCCTGGTGATGTCCGACCTGTTCCGCACAGGAGTAAAGTGTGCCGTTGTCTCTTCGGTCCCGTGGATAGTGAGCAGTTGCGCCGTGATTGCGATGCGCTCATGGCGGGCTGTCTCCAGGAGGCCCGAGAACGGTGGAACTTTGACTTCGTCACGGAGACGCCGCTGGAGGGCAACTTCGTCTGGGAGCGCGTTCGGAGCCTAGGGCTGCCCAAGGTCTACCTGAGCCCTGGATCCCGCAGCCGTGACGACCTGGGAGGGGACAAAAGGCCCAGTACTTCCTCTGCCCTACCGGTCGCCACCATGGTGAGCAAGGGCGAGGAGCTGTT	268
CCGGGTCCTTCTTGTGTTTCAGCCACAGGCACCATGTCCAATCCTGGTGATGTCCGACCTGTTCCGCACAGGAGCAAAGTGTGCCGTTGTCTCTTCGGTCCCGTGGATAGTGAGCAGTTGCGCCGTGATTGCGATGCGCTGATGGCGGGCTGTCTCCAGGAGGCCCGAGAACGCTGGAACTTTGACTTCGTCACGGAGACGCCGCTGGAGGGCAACTTCGTCTGGGAGCGCGTTCGGAGCCTAGGGCTGCCCAAGGTCTACCTGAGCCCTGGGTCCCGCAGCCGTGACGACCTGGGAGGGGACAAGAGGCCCAGTACTTCCTCTGCCCTACCGGTCGCCACCATGGTGAGCAAGGGCGAGGAGCTGTT	267
CCGGGTCCTTCTTGTGTTTCAGCCACAGGCACCATGTCCAATCCTGGTGATGTCCGACCTGTTCCGCACAGGAGTAAAGTGTGCCGTTGTCTCTTCGGTCCCGTGGATAGTGAGCAGTTGCGCCGTGATTGCGATGCGCTCATGGCGGGCTGTCTCCAGGAGGCCCGAGAACGGTGGAACTTTGACTTCGTCACGGAGACGCCGCTCGAGGGCAACTTCGTCTGGGAGCGCGTTCGGAGTCTAGGGCTGCCCAAGGTCTACCTGAGCCCTGGATCCCGCAGCCGTGACGACCTGGGAGGGGACAAAAGGCCCAGTACTTCCTCTGCCCTACCGGTCGCCACCATGGTGAGCAAGGGCGAGGAGCTGTT	267
CCGGGTCCTTCTTGTGTTTCAGCCACAGGCACCATGTCCAATCCTGGTGATGTCCGACCTGTTCCGCACAGGAGTAAAGTGTGCCGTTGTCTCTTCGGTCCCGTGGATAGTGAGCAGTTGCGCCGTGATTGCGATGCGCTGATGGCGGGCTGTCTCCAGGAGGCCCGAGAACGGTGGAACTTTGACTTCGTCACGGAGACGCCGCTCGAGGGCAACTTCGTCTGGGAGCGCGTTCGGAGTCTAGGGCTGCCCAAGGTCTACCTGAGCCCTGGATCCCGCAGCCGTGACGACCTGGGAGGGGACAAAAGGCCCAGTACTTCCTCTGCCCTACCGGTCGCCACCATGGTGAGCAAGGGCGAGGAGCTGTT	264
CCGGGTCCTTCTTGTGTTTCAGCCACAGGCACCATGTCCAATCCTGGTGATGTCCGACCTGTTCCGCACAGGAGTAAAGTGTGCCGTTGTCTCTTCGGTCCCGTGGATAGTGAGCAGTTGCGCCGTGATTGCGATGCGCTGATGGCGGGCTGTCTCCAGGAGGCCCGAGAACGGTGGAACTTTGACTTCGTCACGGAGACGCCGCTGGAGGGCAACTTCGTCTGGGAGCGCGTTCGGAGCCTAGGGCTGCCCAAGGTCTACCTGAGCCCTGGATCCCGCAGCCGTGACGACCTGGGAGGGGACAAAAGGCCCAGTACTTCCTCTGCCCTACCGGTCGCCACCATGGTGAGCAAGGGCGAGGAGCTGTT	263
CCGGGTCCTTCTTGTGTTTCAGCCACAGGCACCATGTCCAATCCTGGTGATGTCCGACCTGTTCCGCACAGGAGCAAAGTGTGCCGTTGTCTCTTCGGTCCCGTGGACAGTGAGCAGTTGCGCCGTGATTGCGATGCGCTGATGGCGGGCTGTCTCCAGGAGGCCCGAGAACGCTGGAACTTTGACTTCGTCACGGAGACGCCGCTCGAGGGCAACTTCGTCTGGGAGCGCGTTCGGAGTCTAGGGCTGCCCAAGGTCTACCTGAGCCCTGGGTCCCGCAGCCGTGACGACCTGGGAGGGGACAAGAGGCCCAGTACTTCCTCTGCCCTACCGGTCGCCACCATGGTGAGCAAGGGCGAGGAGCTGTT	247
CCGGGTCCTTCTTGTGTTTCAGCCACAGGCACCATGTCCAATCCTGGTGATGTCCGACCTGTTCCGCACAGGAGCAAAGTGTGCCGTTGTCTCTTCGGTCCCGTGGATAGTGAGCAGTTGCGCCGTGATTGCGATGCGCTCATGGCGGGCTGTCTCCAGGAGGCCCGAGAACGGTGGAACTTTGACTTCGTCACGGAGACGCCGCTGGAGGGCAACTTCGTCTGGGAGCGCGTTCGGAGCCTAGGGCTGCCCAAGGTCTACCTGAGCCCTGGGTCCCGCAGCCGTGACGACCTGGGAGGGGACAAGAGGCCCAGTACTTCCTCTGCCCTACCGGTCGCCACCATGGTGAGCAAGGGCGAGGAGCTGTT	245
CCGGGTCCTTCTTGTGTTTCAGCCACAGGCACCATGTCCAATCCTGGTGATGTCCGACCTGTTCCGCACAGGAGTAAAGTGTGCCGTTGTCTCTTCGGTCCCGTGGATAGTGAGCAGTTGCGCCGTGATTGCGATGCGCTGATGGCGGGCTGTCTCCAGGAGGCCCGAGAACGGTGGAACTTTGACTTCGTCACGGAGACGCCGCTGGAGGGCAACTTCGTCTGGGAGCGCGTTCGGAGCCTAGGGCTGCCCAAGGTCTACCTGAGCCCTGGGTCCCGCAGCCGTGACGACCTGGGAGGGGACAAAAGGCCCAGTACTTCCTCTGCCCTACCGGTCGCCACCATGGTGAGCAAGGGCGAGGAGCTGTT	244
CCGGGTCCTTCTTGTGTTTCAGCCACAGGCACCATGTCCAATCCTGGTGATGTCCGACCTGTTCCGCACAGGAGCAAAGTGTGCCGTTGTCTCTTCGGTCCCGTGGACAGTGAGCAGTTGCGCCGTGATTGCGATGCGCTGATGGCGGGCTGTCTCCAGGAGGCCCGAGAACGGTGGAACTTTGACTTCGTCACGGAGACGCCGCTGGAGGGCAACTTCGTCTGGGAGCGCGTTCGGAGTCTAGGGCTGCCCAAGGTCTACCTGAGCCCTGGATCCCGCAGCCGTGACGACCTGGGAGGGGACAAAAGGCCCAGTACTTCCTCTGCCCTACCGGTCGCCACCATGGTGAGCAAGGGCGAGGAGCTGTT	242
CCGGGTCCTTCTTGTGTTTCAGCCACAGGCACCATGTCCAATCCTGGTGATGTCCGACCTGTTCCGCACAGGAGCAAAGTGTGCCGTTGTCTCTTCGGTCCCGTGGACAGTGAGCAGTTGCGCCGTGATTGCGATGCGCTCATGGCGGGCTGTCTCCAGGAGGCCCGAGAACGGTGGAACTTTGACTTCGTCACGGAGACGCCGCTGGAGGGCAACTTCGTCTGGGAGCGCGTTCGGAGCCTAGGGCTGCCCAAGGTCTACCTGAGCCCTGGGTCCCGCAGCCGTGACGACCTGGGAGGGGACAAAAGGCCCAGTACTACCTCTGCCCTACCAGTCACCATCATGATGAGCAAGGGCGAGGAGCTGTT	238
CCGGGTCCTTCTTGTGTTTCAGCCACAGGCACCATGTCCAATCCTGGTGATGTCCGACCTGTTCCGCACAGGAGTAAAGTGTGCCGTTGTCTCTTCGGTCCCGTGGATAGTGAGCAGTTGCGCCGTGATTGCGATGCGCTGATGGCGGGCTGTCTCCAGGAGGCCCGAGAACGCTGGAACTTTGACTTCGTCACGGAGACGCCGCTGGAGGGCAACTTCGTCTGGGAGCGCGTTCGGAGTCTAGGGCTGCCCAAGGTCTACCTGAGCCCTGGATCCCGCAGCCGTGACGACCTGGGAGGGGACAAAAGGCCCAGTACTTCCTCTGCCCTACCGGTCGCCACCATGGTGAGCAAGGGCGAGGAGCTGTT	233

## Sheet: Mlh1- 16bp-1
All reads representing ≥0.1% of the total reads for Mlh1-/- 16bp (Sample #1 of 3)
TargetSequence	Reads
CCGGGTCCTTCTTGTGTTTCAGCCACAGGCACCATGTCCAATCCTGGTGATGTCCGACCTGTTCCGCACAGGAGTAAAGTGTGCCGTTGTCTCTTCGGTCCCGTGGATAGTGAGCAGTTGCGCCGTGATTGCGATGCGCTGATGGCGGGCTGTCTCCAGGAGGCCCGAGAACGCTGGAACTTTGACTTCGTCACGGAGACGCCGCTCGAGGGCAACTTCGTCTGGGAGCGCGTTCGGAGTCTAGGGCTGCCCAAGGTCTACCTGAGCCCTGGATCCCGCAGCCGTGACGACCTGGGAGGGGACAAAAGGCCCAGTACTTCCTCTGCCCTACCGGTCGCCACCATGGTGAGCAAGGGCGAGGAGCTGTT	96789
CCGGGTCCTTCTTGTGTTTCAGCCACAGGCACCATGTCCAATCCTGGTGATGTCCGACCTGTTCCGCACAGGAGCAAAGTGTGCCGTTGTCTCTTCGGTCCCGTGGATAGTGAGCAGTTGCGCCGTGATTGCGATGCGCTGATGGCGGGCTGTCTCCAGGAGGCCCGAGAACGCTGGAACTTTGACTTCGTCACGGAGACGCCGCTCGAGGGCAACTTCGTCTGGGAGCGCGTTCGGAGTCTAGGGCTGCCCAAGGTCTACCTGAGCCCTGGATCCCGCAGCCGTGACGACCTGGGAGGGGACAAAAGGCCCAGTACTTCCTCTGCCCTACCGGTCGCCACCATGGTGAGCAAGGGCGAGGAGCTGTT	39099
CCGGGTCCTTCTTGTGTTTCAGCCACAGGCACCATGTCCAATCCTGGTGATGTCCGACCTGTTCCGCACAGGAGCAAAGTGTGCCGTTGTCTCTTCGGTCCCGTGGACAGTGAGCAGTTGCGCCGTGATTGCGATGCGCTCATGGCGGGCTGTCTCCAGGAGGCCCGAGAACGGTGGAACTTTGACTTCGTCACGGAGACGCCGCTGGAGGGCAACTTCGTCTGGGAGCGCGTTCGGAGCCTAGGGCTGCCCAAGGTCTACCTGAGCCCTGGGTCCCGCAGCCGTGACGACCTGGGAGGGGACAAGAGGCCCAGTACTTCCTCTGCCCTACCGGTCGCCACCATGGTGAGCAAGGGCGAGGAGCTGTT	29396
CCGGGTCCTTCTTGTGTTTCAGCCACAGGCACCATGTCCAATCCTGGTGATGTCCGACCTGTTCCGCACAGGAGCAAAGTGTGCCGTTGTCTCTTCGGTCCCGTGGACAGTGAGCAGTTGCGCCGTGATTGCGATGCGCTGATGGCGGGCTGTCTCCAGGAGGCCCGAGAACGCTGGAACTTTGACTTCGTCACGGAGACGCCGCTCGAGGGCAACTTCGTCTGGGAGCGCGTTCGGAGTCTAGGGCTGCCCAAGGTCTACCTGAGCCCTGGATCCCGCAGCCGTGACGACCTGGGAGGGGACAAAAGGCCCAGTACTTCCTCTGCCCTACCGGTCGCCACCATGGTGAGCAAGGGCGAGGAGCTGTT	25268
CCGGGTCCTTCTTGTGTTTCAGCCACAGGCACCATGTCCAATCCTGGTGATGTCCGACCTGTTCCGCACAGGAGCAAAGTGTGCCGTTGTCTCTTCGGTCCCGTGGACAGTGAGCAGTTGCGCCGTGATTGCGATGCGCTCATGGCGGGCTGTCTCCAGGAGGCCCGAGAACGGTGGAACTTTGACTTCGTCACGGAGACGCCGCTCGAGGGCAACTTCGTCTGGGAGCGCGTTCGGAGTCTAGGGCTGCCCAAGGTCTACCTGAGCCCTGGATCCCGCAGCCGTGACGACCTGGGAGGGGACAAAAGGCCCAGTACTTCCTCTGCCCTACCGGTCGCCACCATGGTGAGCAAGGGCGAGGAGCTGTT	18887
CCGGGTCCTTCTTGTGTTTCAGCCACAGGCACCATGTCCAATCCTGGTGATGTCCGACCTGTTCCGCACAGGAGCAAAGTGTGCCGTTGTCTCTTCGGTCCCGTGGACAGTGAGCAGTTGCGCCGTGATTGCGATGCGCTCATGGCGGGCTGTCTCCAGGAGGCCCGAGAACGCTGGAACTTTGACTTCGTCACGGAGACGCCGCTCGAGGGCAACTTCGTCTGGGAGCGCGTTCGGAGTCTAGGGCTGCCCAAGGTCTACCTGAGCCCTGGATCCCGCAGCCGTGACGACCTGGGAGGGGACAAAAGGCCCAGTACTTCCTCTGCCCTACCGGTCGCCACCATGGTGAGCAAGGGCGAGGAGCTGTT	16351
CCGGGTCCTTCTTGTGTTTCAGCCACAGGCACCATGTCCAATCCTGGTGATGTCCGACCTGTTCCGCACAGGAGCAAAGTGTGCCGTTGTCTCTTCGGTCCCGTGGACAGTGAGCAGTTGCGCCGTGATTGCGATGCGCTCATGGCGGGCTGTCTCCAGGAGGCCCGAGAACGGTGGAACTTTGACTTCGTCACGGAGACGCCGCTGGAGGGCAACTTCGTCTGGGAGCGCGTTCGGAGTCTAGGGCTGCCCAAGGTCTACCTGAGCCCTGGATCCCGCAGCCGTGACGACCTGGGAGGGGACAAAAGGCCCAGTACTTCCTCTGCCCTACCGGTCGCCACCATGGTGAGCAAGGGCGAGGAGCTGTT	13234
CCGGGTCCTTCTTGTGTTTCAGCCACAGGCACCATGTCCAATCCTGGTGATGTCCGACCTGTTCCGCACAGGAGCAAAGTGTGCCGTTGTCTCTTCGGTCCCGTGGACAGTGAGCAGTTGCGCCGTGATTGCGATGCGCTCATGGCGGGCTGTCTCCAGGAGGCCCGAGAACGGTGGAACTTTGACTTCGTCACGGAGACGCCGCTGGAGGGCAACTTCGTCTGGGAGCGCGTTCGGAGCCTAGGGCTGCCCAAGGTCTACCTGAGCCCTGGGTCCCGCAGCCGTGACGACCTGGGAGGGGACAAAAGGCCCAGTACTTCCTCTGCCCTACCGGTCGCCACCATGGTGAGCAAGGGCGAGGAGCTGTT	10712
CCGGGTCCTTCTTGTGTTTCAGCCACAGGCACCATGTCCAATCCTGGTGATGTCCGACCTGTTCCGCACAGGAGCAAAGTGTGCCGTTGTCTCTTCGGTCCCGTGGACAGTGAGCAGTTGCGCCGTGATTGCGATGCGCTCATGGCGGGCTGTCTCCAGGAGGCCCGAGAACGGTGGAACTTTGACTTCGTCACGGAGACGCCGCTGGAGGGCAACTTCGTCTGGGAGCGCGTTCGGAGCCTAGGGCTGCCCAAGGTCTACCTGAGCCCTGGATCCCGCAGCCGTGACGACCTGGGAGGGGACAAAAGGCCCAGTACTTCCTCTGCCCTACCGGTCGCCACCATGGTGAGCAAGGGCGAGGAGCTGTT	8602
CCGGGTCCTTCTTGTGTTTCAGCCACAGGCACCATGTCCAATCCTGGTGATGTCCGACCTGTTCCGCACAGGAGTAAAGTGTGCCGTTGTCTCTTCGGTCCCGTGGATAGTGAGCAGTTGCGCCGTGATTGCGATGCGCTGATGGCGGGCTGTCTCCAGGAGGCCCGAGAACGCTGGAACTTTGACTTCGTCACGGAGACGCCGCTCGAGGGCAACTTCGTCTGGGAGCGCGTTCGGAGTCTAGGGCTGCCCAAGGTCTACCTGAGCCCTGGATCCCGCAGCCGTGACGACCTGGGAGGGGACAAGAGGCCCAGTACTTCCTCTGCCCTACCGGTCGCCACCATGGTGAGCAAGGGCGAGGAGCTGTT	4518
CCGGGTCCTTCTTGTGTTTCAGCCACAGGCACCATGTCCAATCCTGGTGATGTCCGACCTGTTCCGCACAGGAGTAAAGTGTGCCGTTGTCTCTTCGGTCCCGTGGATAGTGAGCAGTTGCGCCGTGATTGCGATGCGCTGATGGCGGGCTGTCTCCAGGAGGCCCGAGAACGCTGGAACTTTGACTTCGTCACGGAGACGCCGCTCGAGGGCAACTTCGTCTGGGAGCGCGTTCGGAGTCTAGGGCTGCCCAAGGTCTACCTGAGCCCTGGGTCCCGCAGCCGTGACGACCTGGGAGGGGACAAGAGGCCCAGTACTTCCTCTGCCCTACCGGTCGCCACCATGGTGAGCAAGGGCGAGGAGCTGTT	3871
CCGGGTCCTTCTTGTGTTTCAGCCACAGGCACCATGTCCAATCCTGGTGATGTCCGACCTGTTCCGCACAGGAGTAAAGTGTGCCGTTGTCTCTTCGGTCCCGTGGATAGTGAGCAGTTGCGCCGTGATTGCGATGCGCTGATGGCGGGCTGTCTCCAGGAGGCCCGAGAACGCTGGAACTTTGACTTCGTCACGGAGACGCCGCTCGAGGGCAACTTCGTCTGGGAGCGCGTTCGGAGCCTAGGGCTGCCCAAGGTCTACCTGAGCCCTGGGTCCCGCAGCCGTGACGACCTGGGAGGGGACAAGAGGCCCAGTACTTCCTCTGCCCTACCGGTCGCCACCATGGTGAGCAAGGGCGAGGAGCTGTT	3789
CCGGGTCCTTCTTGTGTTTCAGCCACAGGCACCATGTCCAATCCTGGTGATGTCCGACCTGTTCCGCACAGGAGTAAAGTGTGCCGTTGTCTCTTCGGTCCCGTGGATAGTGAGCAGTTGCGCCGTGATTGCGATGCGCTGATGGCGGGCTGTCTCCAGGAGGCCCGAGAACGCTGGAACTTTGACTTCGTCACGGAGACGCCGCTGGAGGGCAACTTCGTCTGGGAGCGCGTTCGGAGCCTAGGGCTGCCCAAGGTCTACCTGAGCCCTGGGTCCCGCAGCCGTGACGACCTGGGAGGGGACAAGAGGCCCAGTACTTCCTCTGCCCTACCGGTCGCCACCATGGTGAGCAAGGGCGAGGAGCTGTT	3454
CCGGGTCCTTCTTGTGTTTCAGCCACAGGCACCATGTCCAATCCTGGTGATGTCCGACCTGTTCCGCACAGGAGTAAAGTGTGCCGTTGTCTCTTCGGTCCCGTGGACAGTGAGCAGTTGCGCCGTGATTGCGATGCGCTGATGGCGGGCTGTCTCCAGGAGGCCCGAGAACGCTGGAACTTTGACTTCGTCACGGAGACGCCGCTCGAGGGCAACTTCGTCTGGGAGCGCGTTCGGAGTCTAGGGCTGCCCAAGGTCTACCTGAGCCCTGGATCCCGCAGCCGTGACGACCTGGGAGGGGACAAAAGGCCCAGTACTTCCTCTGCCCTACCGGTCGCCACCATGGTGAGCAAGGGCGAGGAGCTGTT	3237
CCGGGTCCTTCTTGTGTTTCAGCCACAGGCACCATGTCCAATCCTGGTGATGTCCGACCTGTTCCGCACAGGAGTAAAGTGTGCCGTTGTCTCTTCGGTCCCGTGGATAGTGAGCAGTTGCGCCGTGATTGCGATGCGCTGATGGCGGGCTGTCTCCAGGAGGCCCGAGAACGGTGGAACTTTGACTTCGTCACGGAGACGCCGCTGGAGGGCAACTTCGTCTGGGAGCGCGTTCGGAGCCTAGGGCTGCCCAAGGTCTACCTGAGCCCTGGGTCCCGCAGCCGTGACGACCTGGGAGGGGACAAGAGGCCCAGTACTTCCTCTGCCCTACCGGTCGCCACCATGGTGAGCAAGGGCGAGGAGCTGTT	2830
CCGGGTCCTTCTTGTGTTTCAGCCACAGGCACCATGTCCAATCCTGGTGATGTCCGACCTGTTCCGCACAGGAGTAAAGTGTGCCGTTGTCTCTTCGGTCCCGTGGATAGTGAGCAGTTGCGCCGTGATTGCGATGCGCTGATGGCGGGCTGTCTCCAGGAGGCCCGAGAACGGTGGAACTTTGACTTCGTCACGGAGACGCCGCTCGAGGGCAACTTCGTCTGGGAGCGCGTTCGGAGTCTAGGGCTGCCCAAGGTCTACCTGAGCCCTGGATCCCGCAGCCGTGACGACCTGGGAGGGGACAAAAGGCCCAGTACTTCCTCTGCCCTACCGGTCGCCACCATGGTGAGCAAGGGCGAGGAGCTGTT	2615
CCGGGTCCTTCTTGTGTTTCAGCCACAGGCACCATGTCCAATCCTGGTGATGTCCGACCTGTTCCGCACAGGAGTAAAGTGTGCCGTTGTCTCTTCGGTCCCGTGGATAGTGAGCAGTTGCGCCGTGATTGCGATGCGCTCATGGCGGGCTGTCTCCAGGAGGCCCGAGAACGGTGGAACTTTGACTTCGTCACGGAGACGCCGCTGGAGGGCAACTTCGTCTGGGAGCGCGTTCGGAGCCTAGGGCTGCCCAAGGTCTACCTGAGCCCTGGGTCCCGCAGCCGTGACGACCTGGGAGGGGACAAGAGGCCCAGTACTTCCTCTGCCCTACCGGTCGCCACCATGGTGAGCAAGGGCGAGGAGCTGTT	2603
CCGGGTCCTTCTTGTGTTTCAGCCACAGGCACCATGTCCAATCCTGGTGATGTCCGACCTGTTCCGCACAGGAGTAAAGTGTGCCGTTGTCTCTTCGGTCCCGTGGATAGTGAGCAGTTGCGCCGTGATTGCGATGCGCTGATGGCGGGCTGTCTCCAGGAGGCCCGAGAACGCTGGAACTTTGACTTCGTCACGGAGACGCCGCTGGAGGGCAACTTCGTCTGGGAGCGCGTTCGGAGTCTAGGGCTGCCCAAGGTCTACCTGAGCCCTGGATCCCGCAGCCGTGACGACCTGGGAGGGGACAAAAGGCCCAGTACTTCCTCTGCCCTACCGGTCGCCACCATGGTGAGCAAGGGCGAGGAGCTGTT	2551
CCGGGTCCTTCTTGTGTTTCAGCCACAGGCACCATGTCCAATCCTGGTGATGTCCGACCTGTTCCGCACAGGAGTAAAGTGTGCCGTTGTCTCTTCGGTCCCGTGGACAGTGAGCAGTTGCGCCGTGATTGCGATGCGCTCATGGCGGGCTGTCTCCAGGAGGCCCGAGAACGGTGGAACTTTGACTTCGTCACGGAGACGCCGCTGGAGGGCAACTTCGTCTGGGAGCGCGTTCGGAGCCTAGGGCTGCCCAAGGTCTACCTGAGCCCTGGGTCCCGCAGCCGTGACGACCTGGGAGGGGACAAGAGGCCCAGTACTTCCTCTGCCCTACCGGTCGCCACCATGGTGAGCAAGGGCGAGGAGCTGTT	2540
CCGGGTCCTTCTTGTGTTTCAGCCACAGGCACCATGTCCAATCCTGGTGATGTCCGACCTGTTCCGCACAGGAGTAAAGTGTGCCGTTGTCTCTTCGGTCCCGTGGATAGTGAGCAGTTGCGCCGTGATTGCGATGCGCTCATGGCGGGCTGTCTCCAGGAGGCCCGAGAACGCTGGAACTTTGACTTCGTCACGGAGACGCCGCTCGAGGGCAACTTCGTCTGGGAGCGCGTTCGGAGTCTAGGGCTGCCCAAGGTCTACCTGAGCCCTGGATCCCGCAGCCGTGACGACCTGGGAGGGGACAAAAGGCCCAGTACTTCCTCTGCCCTACCGGTCGCCACCATGGTGAGCAAGGGCGAGGAGCTGTT	2440
CCGGGTCCTTCTTGTGTTTCAGCCACAGGCACCATGTCCAATCCTGGTGATGTCCGACCTGTTCCGCACAGGAGTAAAGTGTGCCGTTGTCTCTTCGGTCCCGTGGACAGTGAGCAGTTGCGCCGTGATTGCGATGCGCTCATGGCGGGCTGTCTCCAGGAGGCCCGAGAACGGTGGAACTTTGACTTCGTCACGGAGACGCCGCTCGAGGGCAACTTCGTCTGGGAGCGCGTTCGGAGTCTAGGGCTGCCCAAGGTCTACCTGAGCCCTGGATCCCGCAGCCGTGACGACCTGGGAGGGGACAAAAGGCCCAGTACTTCCTCTGCCCTACCGGTCGCCACCATGGTGAGCAAGGGCGAGGAGCTGTT	2220
CCGGGTCCTTCTTGTGTTTCAGCCACAGGCACCATGTCCAATCCTGGTGATGTCCGACCTGTTCCGCACAGGAGTAAAGTGTGCCGTTGTCTCTTCGGTCCCGTGGATAGTGAGCAGTTGCGCCGTGATTGCGATGCGCTCATGGCGGGCTGTCTCCAGGAGGCCCGAGAACGGTGGAACTTTGACTTCGTCACGGAGACGCCGCTCGAGGGCAACTTCGTCTGGGAGCGCGTTCGGAGTCTAGGGCTGCCCAAGGTCTACCTGAGCCCTGGATCCCGCAGCCGTGACGACCTGGGAGGGGACAAAAGGCCCAGTACTTCCTCTGCCCTACCGGTCGCCACCATGGTGAGCAAGGGCGAGGAGCTGTT	2220
CCGGGTCCTTCTTGTGTTTCAGCCACAGGCACCATGTCCAATCCTGGTGATGTCCGACCTGTTCCGCACAGGAGCAAAGTGTGCCGTTGTCTCTTCGGTCCCGTGGATAGTGAGCAGTTGCGCCGTGATTGCGATGCGCTGATGGCGGGCTGTCTCCAGGAGGCCCGAGAACGCTGGAACTTTGACTTCGTCACGGAGACGCCGCTCGAGGGCAACTTCGTCTGGGAGCGCGTTCGGAGTCTAGGGCTGCCCAAGGTCTACCTGAGCCCTGGATCCCGCAGCCGTGACGACCTGGGAGGGGACAAGAGGCCCAGTACTTCCTCTGCCCTACCGGTCGCCACCATGGTGAGCAAGGGCGAGGAGCTGTT	1956
CCGGGTCCTTCTTGTGTTTCAGCCACAGGCACCATGTCCAATCCTGGTGATGTCCGACCTGTTCCGCACAGGAGTAAAGTGTGCCGTTGTCTCTTCGGTCCCGTGGATAGTGAGCAGTTGCGCCGTGATTGCGATGCGCTGATGGCGGGCTGTCTCCAGGAGGCCCGAGAACGCTGGAACTTTGACTTCGTCACGGAGACGCCGCTCGAGGGCAACTTCGTCTGGGAGCGCGTTCGGAGCCTAGGGCTGCCCAAGGTCTACCTGAGCCCTGGATCCCGCAGCCGTGACGACCTGGGAGGGGACAAAAGGCCCAGTACTTCCTCTGCCCTACCGGTCGCCACCATGGTGAGCAAGGGCGAGGAGCTGTT	1919
CCGGGTCCTTCTTGTGTTTCAGCCACAGGCACCATGTCCAATCCTGGTGATGTCCGACCTGTTCCGCACAGGAGTAAAGTGTGCCGTTGTCTCTTCGGTCCCGTGGACAGTGAGCAGTTGCGCCGTGATTGCGATGCGCTCATGGCGGGCTGTCTCCAGGAGGCCCGAGAACGCTGGAACTTTGACTTCGTCACGGAGACGCCGCTCGAGGGCAACTTCGTCTGGGAGCGCGTTCGGAGTCTAGGGCTGCCCAAGGTCTACCTGAGCCCTGGATCCCGCAGCCGTGACGACCTGGGAGGGGACAAAAGGCCCAGTACTTCCTCTGCCCTACCGGTCGCCACCATGGTGAGCAAGGGCGAGGAGCTGTT	1906
CCGGGTCCTTCTTGTGTTTCAGCCACAGGCACCATGTCCAATCCTGGTGATGTCCGACCTGTTCCGCACAGGAGTAAAGTGTGCCGTTGTCTCTTCGGTCCCGTGGATAGTGAGCAGTTGCGCCGTGATTGCGATGCGCTGATGGCGGGCTGTCTCCAGGAGGCCCGAGAACGGTGGAACTTTGACTTCGTCACGGAGACGCCGCTGGAGGGCAACTTCGTCTGGGAGCGCGTTCGGAGTCTAGGGCTGCCCAAGGTCTACCTGAGCCCTGGATCCCGCAGCCGTGACGACCTGGGAGGGGACAAAAGGCCCAGTACTTCCTCTGCCCTACCGGTCGCCACCATGGTGAGCAAGGGCGAGGAGCTGTT	1874
CCGGGTCCTTCTTGTGTTTCAGCCACAGGCACCATGTCCAATCCTGGTGATGTCCGACCTGTTCCGCACAGGAGCAAAGTGTGCCGTTGTCTCTTCGGTCCCGTGGATAGTGAGCAGTTGCGCCGTGATTGCGATGCGCTCATGGCGGGCTGTCTCCAGGAGGCCCGAGAACGCTGGAACTTTGACTTCGTCACGGAGACGCCGCTCGAGGGCAACTTCGTCTGGGAGCGCGTTCGGAGTCTAGGGCTGCCCAAGGTCTACCTGAGCCCTGGATCCCGCAGCCGTGACGACCTGGGAGGGGACAAAAGGCCCAGTACTTCCTCTGCCCTACCGGTCGCCACCATGGTGAGCAAGGGCGAGGAGCTGTT	1865
CCGGGTCCTTCTTGTGTTTCAGCCACAGGCACCATGTCCAATCCTGGTGATGTCCGACCTGTTCCGCACAGGAGTAAAGTGTGCCGTTGTCTCTTCGGTCCCGTGGATAGTGAGCAGTTGCGCCGTGATTGCGATGCGCTGATGGCGGGCTGTCTCCAGGAGGCCCGAGAACGCTGGAACTTTGACTTCGTCACGGAGACGCCGCTCGAGGGCAACTTCGTCTGGGAGCGCGTTCGGAGTCTAGGGCTGCCCAAGGTCTACCTGAGCCCTGGGTCCCGCAGCCGTGACGACCTGGGAGGGGACAAAAGGCCCAGTACTTCCTCTGCCCTACCGGTCGCCACCATGGTGAGCAAGGGCGAGGAGCTGTT	1840
CCGGGTCCTTCTTGTGTTTCAGCCACAGGCACCATGTCCAATCCTGGTGATGTCCGACCTGTTCCGCACAGGAGTAAAGTGTGCCGTTGTCTCTTCGGTCCCGTGGATAGTGAGCAGTTGCGCCGTGATTGCGATGCGCTGATGGCGGGCTGTCTCCAGGAGGCCCGAGAACGCTGGAACTTTGACTTCGTCACGGAGACGCCGCTCGAGGGCAACTTCGTCTGGGAGCGCGTTCGGAGCCTAGGGCTGCCCAAGGTCTACCTGAGCCCTGGGTCCCGCAGCCGTGACGACCTGGGAGGGGACAAAAGGCCCAGTACTTCCTCTGCCCTACCGGTCGCCACCATGGTGAGCAAGGGCGAGGAGCTGTT	1715
CCGGGTCCTTCTTGTGTTTCAGCCACAGGCACCATGTCCAATCCTGGTGATGTCCGACCTGTTCCGCACAGGAGCAAAGTGTGCCGTTGTCTCTTCGGTCCCGTGGATAGTGAGCAGTTGCGCCGTGATTGCGATGCGCTGATGGCGGGCTGTCTCCAGGAGGCCCGAGAACGCTGGAACTTTGACTTCGTCACGGAGACGCCGCTCGAGGGCAACTTCGTCTGGGAGCGCGTTCGGAGTCTAGGGCTGCCCAAGGTCTACCTGAGCCCTGGGTCCCGCAGCCGTGACGACCTGGGAGGGGACAAGAGGCCCAGTACTTCCTCTGCCCTACCGGTCGCCACCATGGTGAGCAAGGGCGAGGAGCTGTT	1572
CCGGGTCCTTCTTGTGTTTCAGCCACAGGCACCATGTCCAATCCTGGTGATGTCCGACCTGTTCCGCACAGGAGCAAAGTGTGCCGTTGTCTCTTCGGTCCCGTGGATAGTGAGCAGTTGCGCCGTGATTGCGATGCGCTGATGGCGGGCTGTCTCCAGGAGGCCCGAGAACGCTGGAACTTTGACTTCGTCACGGAGACGCCGCTCGAGGGCAACTTCGTCTGGGAGCGCGTTCGGAGCCTAGGGCTGCCCAAGGTCTACCTGAGCCCTGGGTCCCGCAGCCGTGACGACCTGGGAGGGGACAAGAGGCCCAGTACTTCCTCTGCCCTACCGGTCGCCACCATGGTGAGCAAGGGCGAGGAGCTGTT	1570
CCGGGTCCTTCTTGTGTTTCAGCCACAGGCACCATGTCCAATCCTGGTGATGTCCGACCTGTTCCGCACAGGAGTAAAGTGTGCCGTTGTCTCTTCGGTCCCGTGGATAGTGAGCAGTTGCGCCGTGATTGCGATGCGCTGATGGCGGGCTGTCTCCAGGAGGCCCGAGAACGCTGGAACTTTGACTTCGTCACGGAGACGCCGCTGGAGGGCAACTTCGTCTGGGAGCGCGTTCGGAGCCTAGGGCTGCCCAAGGTCTACCTGAGCCCTGGGTCCCGCAGCCGTGACGACCTGGGAGGGGACAAAAGGCCCAGTACTTCCTCTGCCCTACCGGTCGCCACCATGGTGAGCAAGGGCGAGGAGCTGTT	1542
CCGGGTCCTTCTTGTGTTTCAGCCACAGGCACCATGTCCAATCCTGGTGATGTCCGACCTGTTCCGCACAGGAGCAAAGTGTGCCGTTGTCTCTTCGGTCCCGTGGATAGTGAGCAGTTGCGCCGTGATTGCGATGCGCTGATGGCGGGCTGTCTCCAGGAGGCCCGAGAACGCTGGAACTTTGACTTCGTCACGGAGACGCCGCTGGAGGGCAACTTCGTCTGGGAGCGCGTTCGGAGCCTAGGGCTGCCCAAGGTCTACCTGAGCCCTGGGTCCCGCAGCCGTGACGACCTGGGAGGGGACAAGAGGCCCAGTACTTCCTCTGCCCTACCGGTCGCCACCATGGTGAGCAAGGGCGAGGAGCTGTT	1519
CCGGGTCCTTCTTGTGTTTCAGCCACAGGCACCATGTCCAATCCTGGTGATGTCCGACCTGTTCCGCACAGGAGTAAAGTGTGCCGTTGTCTCTTCGGTCCCGTGGATAGTGAGCAGTTGCGCCGTGATTGCGATGCGCTCATGGCGGGCTGTCTCCAGGAGGCCCGAGAACGGTGGAACTTTGACTTCGTCACGGAGACGCCGCTGGAGGGCAACTTCGTCTGGGAGCGCGTTCGGAGTCTAGGGCTGCCCAAGGTCTACCTGAGCCCTGGATCCCGCAGCCGTGACGACCTGGGAGGGGACAAAAGGCCCAGTACTTCCTCTGCCCTACCGGTCGCCACCATGGTGAGCAAGGGCGAGGAGCTGTT	1511
CCGGGTCCTTCTTGTGTTTCAGCCACAGGCACCATGTCCAATCCTGGTGATGTCCGACCTGTTCCGCACAGGAGCAAAGTGTGCCGTTGTCTCTTCGGTCCCGTGGACAGTGAGCAGTTGCGCCGTGATTGCGATGCGCTGATGGCGGGCTGTCTCCAGGAGGCCCGAGAACGGTGGAACTTTGACTTCGTCACGGAGACGCCGCTGGAGGGCAACTTCGTCTGGGAGCGCGTTCGGAGCCTAGGGCTGCCCAAGGTCTACCTGAGCCCTGGGTCCCGCAGCCGTGACGACCTGGGAGGGGACAAGAGGCCCAGTACTTCCTCTGCCCTACCGGTCGCCACCATGGTGAGCAAGGGCGAGGAGCTGTT	1361
CCGGGTCCTTCTTGTGTTTCAGCCACAGGCACCATGTCCAATCCTGGTGATGTCCGACCTGTTCCGCACAGGAGTAAAGTGTGCCGTTGTCTCTTCGGTCCCGTGGATAGTGAGCAGTTGCGCCGTGATTGCGATGCGCTGATGGCGGGCTGTCTCCAGGAGGCCCGAGAACGCTGGAACTTTGACTTCGTCACGGAGACGCCGCTGGAGGGCAACTTCGTCTGGGAGCGCGTTCGGAGCCTAGGGCTGCCCAAGGTCTACCTGAGCCCTGGATCCCGCAGCCGTGACGACCTGGGAGGGGACAAAAGGCCCAGTACTTCCTCTGCCCTACCGGTCGCCACCATGGTGAGCAAGGGCGAGGAGCTGTT	1322
CCGGGTCCTTCTTGTGTTTCAGCCACAGGCACCATGTCCAATCCTGGTGATGTCCGACCTGTTCCGCACAGGAGTAAAGTGTGCCGTTGTCTCTTCGGTCCCGTGGACAGTGAGCAGTTGCGCCGTGATTGCGATGCGCTCATGGCGGGCTGTCTCCAGGAGGCCCGAGAACGGTGGAACTTTGACTTCGTCACGGAGACGCCGCTGGAGGGCAACTTCGTCTGGGAGCGCGTTCGGAGTCTAGGGCTGCCCAAGGTCTACCTGAGCCCTGGATCCCGCAGCCGTGACGACCTGGGAGGGGACAAAAGGCCCAGTACTTCCTCTGCCCTACCGGTCGCCACCATGGTGAGCAAGGGCGAGGAGCTGTT	1317
CCGGGTCCTTCTTGTGTTTCAGCCACAGGCACCATGTCCAATCCTGGTGATGTCCGACCTGTTCCGCACAGGAGCAAAGTGTGCCGTTGTCTCTTCGGTCCCGTGGACAGTGAGCAGTTGCGCCGTGATTGCGATGCGCTGATGGCGGGCTGTCTCCAGGAGGCCCGAGAACGCTGGAACTTTGACTTCGTCACGGAGACGCCGCTCGAGGGCAACTTCGTCTGGGAGCGCGTTCGGAGTCTAGGGCTGCCCAAGGTCTACCTGAGCCCTGGATCCCGCAGCCGTGACGACCTGGGAGGGGACAAGAGGCCCAGTACTTCCTCTGCCCTACCGGTCGCCACCATGGTGAGCAAGGGCGAGGAGCTGTT	1259
CCGGGTCCTTCTTGTGTTTCAGCCACAGGCACCATGTCCAATCCTGGTGATGTCCGACCTGTTCCGCACAGGAGCAAAGTGTGCCGTTGTCTCTTCGGTCCCGTGGATAGTGAGCAGTTGCGCCGTGATTGCGATGCGCTCATGGCGGGCTGTCTCCAGGAGGCCCGAGAACGGTGGAACTTTGACTTCGTCACGGAGACGCCGCTGGAGGGCAACTTCGTCTGGGAGCGCGTTCGGAGCCTAGGGCTGCCCAAGGTCTACCTGAGCCCTGGGTCCCGCAGCCGTGACGACCTGGGAGGGGACAAGAGGCCCAGTACTTCCTCTGCCCTACCGGTCGCCACCATGGTGAGCAAGGGCGAGGAGCTGTT	1225
CCGGGTCCTTCTTGTGTTTCAGCCACAGGCACCATGTCCAATCCTGGTGATGTCCGACCTGTTCCGCACAGGAGCAAAGTGTGCCGTTGTCTCTTCGGTCCCGTGGATAGTGAGCAGTTGCGCCGTGATTGCGATGCGCTGATGGCGGGCTGTCTCCAGGAGGCCCGAGAACGGTGGAACTTTGACTTCGTCACGGAGACGCCGCTGGAGGGCAACTTCGTCTGGGAGCGCGTTCGGAGCCTAGGGCTGCCCAAGGTCTACCTGAGCCCTGGGTCCCGCAGCCGTGACGACCTGGGAGGGGACAAGAGGCCCAGTACTTCCTCTGCCCTACCGGTCGCCACCATGGTGAGCAAGGGCGAGGAGCTGTT	1221
CCGGGTCCTTCTTGTGTTTCAGCCACAGGCACCATGTCCAATCCTGGTGATGTCCGACCTGTTCCGCACAGGAGTAAAGTGTGCCGTTGTCTCTTCGGTCCCGTGGATAGTGAGCAGTTGCGCCGTGATTGCGATGCGCTGATGGCGGGCTGTCTCCAGGAGGCCCGAGAACGGTGGAACTTTGACTTCGTCACGGAGACGCCGCTGGAGGGCAACTTCGTCTGGGAGCGCGTTCGGAGCCTAGGGCTGCCCAAGGTCTACCTGAGCCCTGGGTCCCGCAGCCGTGACGACCTGGGAGGGGACAAAAGGCCCAGTACTTCCTCTGCCCTACCGGTCGCCACCATGGTGAGCAAGGGCGAGGAGCTGTT	1198
CCGGGT-CTTCTTGTGTTTCAGCCACAGGCACCATGTCCAATCCTGGTGATGTCCGACCTGTTCCGCACAGGAGTAAAGTGTGCCGTTGTCTCTTCGGTCCCGTGGATAGTGAGCAGTTGCGCCGTGATTGCGATGCGCTGATGGCGGGCTGTCTCCAGGAGGCCCGAGAACGCTGGAACTTTGACTTCGTCACGGAGACGCCGCTCGAGGGCAACTTCGTCTGGGAGCGCGTTCGGAGTCTAGGGCTGCCCAAGGTCTACCTGAGCCCTGGATCCCGCAGCCGTGACGACCTGGGAGGGGACAAAAGGCCCAGTACTTCCTCTGCCCTACCGGTCGCCACCATGGTGAGCAAGGGCGAGGAGCTGTT	1197
CCGGGTCCTTCTTGTGTTTCAGCCACAGGCACCATGTCCAATCCTGGTGATGTCCGACCTGTTCCGCACAGGAGCAAAGTGTGCCGTTGTCTCTTCGGTCCCGTGGACAGTGAGCAGTTGCGCCGTGATTGCGATGCGCTGATGGCGGGCTGTCTCCAGGAGGCCCGAGAACGCTGGAACTTTGACTTCGTCACGGAGACGCCGCTCGAGGGCAACTTCGTCTGGGAGCGCGTTCGGAGCCTAGGGCTGCCCAAGGTCTACCTGAGCCCTGGGTCCCGCAGCCGTGACGACCTGGGAGGGGACAAGAGGCCCAGTACTTCCTCTGCCCTACCGGTCGCCACCATGGTGAGCAAGGGCGAGGAGCTGTT	1192
CCGGGTCCTTCTTGTGTTTCAGCCACAGGCACCATGTCCAATCCTGGTGATGTCCGACCTGTTCCGCACAGGAGCAAAGTGTGCCGTTGTCTCTTCGGTCCCGTGGACAGTGAGCAGTTGCGCCGTGATTGCGATGCGCTCATGGCGGGCTGTCTCCAGGAGGCCCGAGAACGCTGGAACTTTGACTTCGTCACGGAGACGCCGCTGGAGGGCAACTTCGTCTGGGAGCGCGTTCGGAGCCTAGGGCTGCCCAAGGTCTACCTGAGCCCTGGGTCCCGCAGCCGTGACGACCTGGGAGGGGACAAGAGGCCCAGTACTTCCTCTGCCCTACCGGTCGCCACCATGGTGAGCAAGGGCGAGGAGCTGTT	1183
CCGGGTCCTTCTTGTGTTTCAGCCACAGGCACCATGTCCAATCCTGGTGATGTCCGACCTGTTCCGCACAGGAGCAAAGTGTGCCGTTGTCTCTTCGGTCCCGTGGATAGTGAGCAGTTGCGCCGTGATTGCGATGCGCTGATGGCGGGCTGTCTCCAGGAGGCCCGAGAACGGTGGAACTTTGACTTCGTCACGGAGACGCCGCTCGAGGGCAACTTCGTCTGGGAGCGCGTTCGGAGTCTAGGGCTGCCCAAGGTCTACCTGAGCCCTGGATCCCGCAGCCGTGACGACCTGGGAGGGGACAAAAGGCCCAGTACTTCCTCTGCCCTACCGGTCGCCACCATGGTGAGCAAGGGCGAGGAGCTGTT	1160
CCGGGTCCTTCTTGTGTTTCAGCCACAGGCACCATGTCCAATCCTGGTGATGTCCGACCTGTTCCGCACAGGAGTAAAGTGTGCCGTTGTCTCTTCGGTCCCGTGGATAGTGAGCAGTTGCGCCGTGATTGCGATGCGCTGATGGCGGGCTGTCTCCAGGAGGCCCGAGAACGGTGGAACTTTGACTTCGTCACGGAGACGCCGCTGGAGGGCAACTTCGTCTGGGAGCGCGTTCGGAGCCTAGGGCTGCCCAAGGTCTACCTGAGCCCTGGATCCCGCAGCCGTGACGACCTGGGAGGGGACAAAAGGCCCAGTACTTCCTCTGCCCTACCGGTCGCCACCATGGTGAGCAAGGGCGAGGAGCTGTT	1140
CCGGGTCCTTCTTGTGTTTCAGCCACAGGCACCATGTCCAATCCTGGTGATGTCCGACCTGTTCCGCACAGGAGCAAAGTGTGCCGTTGTCTCTTCGGTCCCGTGGACAGTGAGCAGTTGCGCCGTGATTGCGATGCGCTGATGGCGGGCTGTCTCCAGGAGGCCCGAGAACGCTGGAACTTTGACTTCGTCACGGAGACGCCGCTCGAGGGCAACTTCGTCTGGGAGCGCGTTCGGAGTCTAGGGCTGCCCAAGGTCTACCTGAGCCCTGGGTCCCGCAGCCGTGACGACCTGGGAGGGGACAAGAGGCCCAGTACTTCCTCTGCCCTACCGGTCGCCACCATGGTGAGCAAGGGCGAGGAGCTGTT	1115
CCGGGTCCTTCTTGTGTTTCAGCCACAGGCACCATGTCCAATCCTGGTGATGTCCGACCTGTTCCGCACAGGAGCAAAGTGTGCCGTTGTCTCTTCGGTCCCGTGGATAGTGAGCAGTTGCGCCGTGATTGCGATGCGCTCATGGCGGGCTGTCTCCAGGAGGCCCGAGAACGGTGGAACTTTGACTTCGTCACGGAGACGCCGCTCGAGGGCAACTTCGTCTGGGAGCGCGTTCGGAGTCTAGGGCTGCCCAAGGTCTACCTGAGCCCTGGATCCCGCAGCCGTGACGACCTGGGAGGGGACAAAAGGCCCAGTACTTCCTCTGCCCTACCGGTCGCCACCATGGTGAGCAAGGGCGAGGAGCTGTT	1100
CCGGGTCCTTCTTGTGTTTCAGCCACAGGCACCATGTCCAATCCTGGTGATGTCCGACCTGTTCCGCACAGGAGCAAAGTGTGCCGTTGTCTCTTCGGTCCCGTGGACAGTGAGCAGTTGCGCCGTGATTGCGATGCGCTGATGGCGGGCTGTCTCCAGGAGGCCCGAGAACGGTGGAACTTTGACTTCGTCACGGAGACGCCGCTCGAGGGCAACTTCGTCTGGGAGCGCGTTCGGAGTCTAGGGCTGCCCAAGGTCTACCTGAGCCCTGGATCCCGCAGCCGTGACGACCTGGGAGGGGACAAAAGGCCCAGTACTTCCTCTGCCCTACCGGTCGCCACCATGGTGAGCAAGGGCGAGGAGCTGTT	1067
CCGGGTCCTTCTTGTGTTTCAGCCACAGGCACCATGTCCAATCCTGGTGATGTCCGACCTGTTCCGCACAGGAGTAAAGTGTGCCGTTGTCTCTTCGGTCCCGTGGATAGTGAGCAGTTGCGCCGTGATTGCGATGCGCTCATGGCGGGCTGTCTCCAGGAGGCCCGAGAACGGTGGAACTTTGACTTCGTCACGGAGACGCCGCTGGAGGGCAACTTCGTCTGGGAGCGCGTTCGGAGCCTAGGGCTGCCCAAGGTCTACCTGAGCCCTGGGTCCCGCAGCCGTGACGACCTGGGAGGGGACAAAAGGCCCAGTACTTCCTCTGCCCTACCGGTCGCCACCATGGTGAGCAAGGGCGAGGAGCTGTT	1067
CCGGGTCCTTCTTGTGTTTCAGCCACAGGCACCATGTCCAATCCTGGTGATGTCCGACCTGTTCCGCACAGGAGCAAAGTGTGCCGTTGTCTCTTCGGTCCCGTGGACAGTGAGCAGTTGCGCCGTGATTGCGATGCGCTGATGGCGGGCTGTCTCCAGGAGGCCCGAGAACGGTGGAACTTTGACTTCGTCACGGAGACGCCGCTGGAGGGCAACTTCGTCTGGGAGCGCGTTCGGAGTCTAGGGCTGCCCAAGGTCTACCTGAGCCCTGGATCCCGCAGCCGTGACGACCTGGGAGGGGACAAAAGGCCCAGTACTTCCTCTGCCCTACCGGTCGCCACCATGGTGAGCAAGGGCGAGGAGCTGTT	1065
CCGGGTCCTTCTTGTGTTTCAGCCACAGGCACCATGTCCAATCCTGGTGATGTCCGACCTGTTCCGCACAGGAGCAAAGTGTGCCGTTGTCTCTTCGGTCCCGTGGACAGTGAGCAGTTGCGCCGTGATTGCGATGCGCTGATGGCGGGCTGTCTCCAGGAGGCCCGAGAACGCTGGAACTTTGACTTCGTCACGGAGACGCCGCTGGAGGGCAACTTCGTCTGGGAGCGCGTTCGGAGCCTAGGGCTGCCCAAGGTCTACCTGAGCCCTGGGTCCCGCAGCCGTGACGACCTGGGAGGGGACAAGAGGCCCAGTACTTCCTCTGCCCTACCGGTCGCCACCATGGTGAGCAAGGGCGAGGAGCTGTT	1042
CCGGGTCCTTCTTGTGTTTCAGCCACAGGCACCATGTCCAATCCTGGTGATGTCCGACCTGTTCCGCACAGGAGCAAAGTGTGCCGTTGTCTCTTCGGTCCCGTGGACAGTGAGCAGTTGCGCCGTGATTGCGATGCGCTCATGGCGGGCTGTCTCCAGGAGGCCCGAGAACGGTGGAACTTTGACTTCGTCACGGAGACGCCGCTCGAGGGCAACTTCGTCTGGGAGCGCGTTCGGAGTCTAGGGCTGCCCAAGGTCTACCTGAGCCCTGGATCCCGCAGCCGTGACGACCTGGGAGGGGACAAGAGGCCCAGTACTTCCTCTGCCCTACCGGTCGCCACCATGGTGAGCAAGGGCGAGGAGCTGTT	981
CCGGGTCCTTCTTGTGTTTCAGCCACAGGCACCATGTCCAATCCTGGTGATGTCCGACCTGTTCCGCACAGGAGCAAAGTGTGCCGTTGTCTCTTCGGTCCCGTGGATAGTGAGCAGTTGCGCCGTGATTGCGATGCGCTGATGGCGGGCTGTCTCCAGGAGGCCCGAGAACGCTGGAACTTTGACTTCGTCACGGAGACGCCGCTGGAGGGCAACTTCGTCTGGGAGCGCGTTCGGAGTCTAGGGCTGCCCAAGGTCTACCTGAGCCCTGGATCCCGCAGCCGTGACGACCTGGGAGGGGACAAAAGGCCCAGTACTTCCTCTGCCCTACCGGTCGCCACCATGGTGAGCAAGGGCGAGGAGCTGTT	970
CCGGGTCCTTCTTGTGTTTCAGCCACAGGCACCATGTCCAATCCTGGTGATGTCCGACCTGTTCCGCACAGGAGTAAAGTGTGCCGTTGTCTCTTCGGTCCCGTGGACAGTGAGCAGTTGCGCCGTGATTGCGATGCGCTCATGGCGGGCTGTCTCCAGGAGGCCCGAGAACGGTGGAACTTTGACTTCGTCACGGAGACGCCGCTGGAGGGCAACTTCGTCTGGGAGCGCGTTCGGAGCCTAGGGCTGCCCAAGGTCTACCTGAGCCCTGGGTCCCGCAGCCGTGACGACCTGGGAGGGGACAAAAGGCCCAGTACTTCCTCTGCCCTACCGGTCGCCACCATGGTGAGCAAGGGCGAGGAGCTGTT	938
CCGGGTCCTTCTTGTGTTTCAGCCACAGGCACCATGTCCAATCCTGGTGATGTCCGACCTGTTCCGCACAGGAGTAAAGTGTGCCGTTGTCTCTTCGGTCCCGTGGATAGTGAGCAGTTGCGCCGTGATTGCGATGCGCTCATGGCGGGCTGTCTCCAGGAGGCCCGAGAACGGTGGAACTTTGACTTCGTCACGGAGACGCCGCTGGAGGGCAACTTCGTCTGGGAGCGCGTTCGGAGCCTAGGGCTGCCCAAGGTCTACCTGAGCCCTGGATCCCGCAGCCGTGACGACCTGGGAGGGGACAAAAGGCCCAGTACTTCCTCTGCCCTACCGGTCGCCACCATGGTGAGCAAGGGCGAGGAGCTGTT	938
CCGGGTCCTTCTTGTGTTTCAGCCACAGGCACCATGTCCAATCCTGGTGATGTCCGACCTGTTCCGCACAGGAGCAAAGTGTGCCGTTGTCTCTTCGGTCCCGTGGACAGTGAGCAGTTGCGCCGTGATTGCGATGCGCTCATGGCGGGCTGTCTCCAGGAGGCCCGAGAACGCTGGAACTTTGACTTCGTCACGGAGACGCCGCTCGAGGGCAACTTCGTCTGGGAGCGCGTTCGGAGTCTAGGGCTGCCCAAGGTCTACCTGAGCCCTGGATCCCGCAGCCGTGACGACCTGGGAGGGGACAAGAGGCCCAGTACTTCCTCTGCCCTACCGGTCGCCACCATGGTGAGCAAGGGCGAGGAGCTGTT	901
CCGGGTCCTTCTTGTGTTTCAGCCACAGGCACCATGTCCAATCCTGGTGATGTCCGACCTGTTCCGCACAGGAGCAAAGTGTGCCGTTGTCTCTTCGGTCCCGTGGACAGTGAGCAGTTGCGCCGTGATTGCGATGCGCTCATGGCGGGCTGTCTCCAGGAGGCCCGAGAACGGTGGAACTTTGACTTCGTCACGGAGACGCCGCTCGAGGGCAACTTCGTCTGGGAGCGCGTTCGGAGCCTAGGGCTGCCCAAGGTCTACCTGAGCCCTGGGTCCCGCAGCCGTGACGACCTGGGAGGGGACAAGAGGCCCAGTACTTCCTCTGCCCTACCGGTCGCCACCATGGTGAGCAAGGGCGAGGAGCTGTT	888
CCGGGTCCTTCTTGTGTTTCAGCCACAGGCACCATGTCCAATCCTGGTGATGTCCGACCTGTTCCGCACAGGAGCAAAGTGTGCCGTTGTCTCTTCGGTCCCGTGGACAGTGAGCAGTTGCGCCGTGATTGCGATGCGCTCATGGCGGGCTGTCTCCAGGAGGCCCGAGAACGGTGGAACTTTGACTTCGTCACGGAGACGCCGCTGGAGGGCAACTTCGTCTGGGAGCGCGTTCGGAGTCTAGGGCTGCCCAAGGTCTACCTGAGCCCTGGGTCCCGCAGCCGTGACGACCTGGGAGGGGACAAGAGGCCCAGTACTTCCTCTGCCCTACCGGTCGCCACCATGGTGAGCAAGGGCGAGGAGCTGTT	841
CCGGG-CCTTCTTGTGTTTCAGCCACAGGCACCATGTCCAATCCTGGTGATGTCCGACCTGTTCCGCACAGGAGTAAAGTGTGCCGTTGTCTCTTCGGTCCCGTGGATAGTGAGCAGTTGCGCCGTGATTGCGATGCGCTGATGGCGGGCTGTCTCCAGGAGGCCCGAGAACGCTGGAACTTTGACTTCGTCACGGAGACGCCGCTCGAGGGCAACTTCGTCTGGGAGCGCGTTCGGAGTCTAGGGCTGCCCAAGGTCTACCTGAGCCCTGGATCCCGCAGCCGTGACGACCTGGGAGGGGACAAAAGGCCCAGTACTTCCTCTGCCCTACCGGTCGCCACCATGGTGAGCAAGGGCGAGGAGCTGTT	834
CCGGGTCCTTCTTGTGTTTCAGCCACAGGCACCATGTCCAATCCTGGTGATGTCCGACCTGTTCCGCACAGGAGTAAAGTGTGCCGTTGTCTCTTCGGTCCCGTGGACAGTGAGCAGTTGCGCCGTGATTGCGATGCGCTCATGGCGGGCTGTCTCCAGGAGGCCCGAGAACGGTGGAACTTTGACTTCGTCACGGAGACGCCGCTGGAGGGCAACTTCGTCTGGGAGCGCGTTCGGAGCCTAGGGCTGCCCAAGGTCTACCTGAGCCCTGGATCCCGCAGCCGTGACGACCTGGGAGGGGACAAAAGGCCCAGTACTTCCTCTGCCCTACCGGTCGCCACCATGGTGAGCAAGGGCGAGGAGCTGTT	821
CCGGGTCCTTCTTGTGTTTCAGCCACAGGCACCATGTCCAATCCTGGTGATGTCCGACCTGTTCCGCACAGGAGCAAAGTGTGCCGTTGTCTCTTCGGTCCCGTGGACAGTGAGCAGTTGCGCCGTGATTGCGATGCGCTCATGGCGGGCTGTCTCCAGGAGGCCCGAGAACGGTGGAACTTTGACTTCGTCACGGAGACGCCGCTCGAGGGCAACTTCGTCTGGGAGCGCGTTCGGAGTCTAGGGCTGCCCAAGGTCTACCTGAGCCCTGGGTCCCGCAGCCGTGACGACCTGGGAGGGGACAAGAGGCCCAGTACTTCCTCTGCCCTACCGGTCGCCACCATGGTGAGCAAGGGCGAGGAGCTGTT	814
CCGGGTCCTTCTTGTGTTTCAGCCACAGGCACCATGTCCAATCCTGGTGATGTCCGACCTGTTCCGCACAGGAGCAAAGTGTGCCGTTGTCTCTTCGGTCCCGTGGACAGTGAGCAGTTGCGCCGTGATTGCGATGCGCTCATGGCGGGCTGTCTCCAGGAGGCCCGAGAACGCTGGAACTTTGACTTCGTCACGGAGACGCCGCTCGAGGGCAACTTCGTCTGGGAGCGCGTTCGGAGCCTAGGGCTGCCCAAGGTCTACCTGAGCCCTGGGTCCCGCAGCCGTGACGACCTGGGAGGGGACAAGAGGCCCAGTACTTCCTCTGCCCTACCGGTCGCCACCATGGTGAGCAAGGGCGAGGAGCTGTT	805
CCGGGTCCTTCTTGTGTTTCAGCCACAGGCACCATGTCCAATCCTGGTGATGTCCGACCTGTTCCGCACAGGAGCAAAGTGTGCCGTTGTCTCTTCGGTCCCGTGGATAGTGAGCAGTTGCGCCGTGATTGCGATGCGCTGATGGCGGGCTGTCTCCAGGAGGCCCGAGAACGCTGGAACTTTGACTTCGTCACGGAGACGCCGCTCGAGGGCAACTTCGTCTGGGAGCGCGTTCGGAGCCTAGGGCTGCCCAAGGTCTACCTGAGCCCTGGATCCCGCAGCCGTGACGACCTGGGAGGGGACAAAAGGCCCAGTACTTCCTCTGCCCTACCGGTCGCCACCATGGTGAGCAAGGGCGAGGAGCTGTT	786
CCGGGTCCTTCTTGTGTTTCAGCCACAGGCACCATGTCCAATCCTGGTGATGTCCGACCTGTTCCGCACAGGAGCAAAGTGTGCCGTTGTCTCTTCGGTCCCGTGGATAGTGAGCAGTTGCGCCGTGATTGCGATGCGCTGATGGCGGGCTGTCTCCAGGAGGCCCGAGAACGCTGGAACTTTGACTTCGTCACGGAGACGCCGCTCGAGGGCAACTTCGTCTGGGAGCGCGTTCGGAGTCTAGGGCTGCCCAAGGTCTACCTGAGCCCTGGGTCCCGCAGCCGTGACGACCTGGGAGGGGACAAAAGGCCCAGTACTTCCTCTGCCCTACCGGTCGCCACCATGGTGAGCAAGGGCGAGGAGCTGTT	783
CCGGGTCCTTCTTGTGTTTCAGCCACAGGCACCATGTCCAATCCTGGTGATGTCCGACCTGTTCCGCACAGGAGCAAAGTGTGCCGTTGTCTCTTCGGTCCCGTGGACAGTGAGCAGTTGCGCCGTGATTGCGATGCGCTCATGGCGGGCTGTCTCCAGGAGGCCCGAGAACGGTGGAACTTTGACTTCGTCACGGAGACGCCGCTGGAGGGCAACTTCGTCTGGGAGCGCGTTCGGAGTCTAGGGCTGCCCAAGGTCTACCTGAGCCCTGGATCCCGCAGCCGTGACGACCTGGGAGGGGACAAGAGGCCCAGTACTTCCTCTGCCCTACCGGTCGCCACCATGGTGAGCAAGGGCGAGGAGCTGTT	764
CCGGGTCCTTCTTGTGTTTCAGCCACAGGCACCATGTCCAATCCTGGTGATGTCCGACCTGTTCCGCACAGGAGCAAAGTGTGCCGTTGTCTCTTCGGTCCCGTGGATAGTGAGCAGTTGCGCCGTGATTGCGATGCGCTGATGGCGGGCTGTCTCCAGGAGGCCCGAGAACGGTGGAACTTTGACTTCGTCACGGAGACGCCGCTGGAGGGCAACTTCGTCTGGGAGCGCGTTCGGAGTCTAGGGCTGCCCAAGGTCTACCTGAGCCCTGGATCCCGCAGCCGTGACGACCTGGGAGGGGACAAAAGGCCCAGTACTTCCTCTGCCCTACCGGTCGCCACCATGGTGAGCAAGGGCGAGGAGCTGTT	762
CCGGGTCCTTCTTGTGTTTCAGCCACAGGCACCATGTCCAATCCTGGTGATGTCCGACCTGTTCCGCACAGGAGCAAAGTGTGCCGTTGTCTCTTCGGTCCCGTGGACAGTGAGCAGTTGCGCCGTGATTGCGATGCGCTCATGGCGGGCTGTCTCCAGGAGGCCCGAGAACGCTGGAACTTTGACTTCGTCACGGAGACGCCGCTCGAGGGCAACTTCGTCTGGGAGCGCGTTCGGAGTCTAGGGCTGCCCAAGGTCTACCTGAGCCCTGGGTCCCGCAGCCGTGACGACCTGGGAGGGGACAAGAGGCCCAGTACTTCCTCTGCCCTACCGGTCGCCACCATGGTGAGCAAGGGCGAGGAGCTGTT	755
CCGGGTCCTTCTTGTGTTTCAGCCACAGGCACCATGTCCAATCCTGGTGATGTCCGACCTGTTCCGCACAGGAGCAAAGTGTGCCGTTGTCTCTTCGGTCCCGTGGATAGTGAGCAGTTGCGCCGTGATTGCGATGCGCTGATGGCGGGCTGTCTCCAGGAGGCCCGAGAACGCTGGAACTTTGACTTCGTCACGGAGACGCCGCTCGAGGGCAACTTCGTCTGGGAGCGCGTTCGGAGCCTAGGGCTGCCCAAGGTCTACCTGAGCCCTGGGTCCCGCAGCCGTGACGACCTGGGAGGGGACAAAAGGCCCAGTACTTCCTCTGCCCTACCGGTCGCCACCATGGTGAGCAAGGGCGAGGAGCTGTT	743
CCGGGTCCTTCTTGTGTTTCAGCCACAGGCACCATGTCCAATCCTGGTGATGTCCGACCTGTTCCGCACAGGAGCAAAGTGTGCCGTTGTCTCTTCGGTCCCGTGGACAGTGAGCAGTTGCGCCGTGATTGCGATGCGCTGATGGCGGGCTGTCTCCAGGAGGCCCGAGAACGCTGGAACTTTGACTTCGTCACGGAGACGCCGCTGGAGGGCAACTTCGTCTGGGAGCGCGTTCGGAGTCTAGGGCTGCCCAAGGTCTACCTGAGCCCTGGATCCCGCAGCCGTGACGACCTGGGAGGGGACAAAAGGCCCAGTACTTCCTCTGCCCTACCGGTCGCCACCATGGTGAGCAAGGGCGAGGAGCTGTT	718
CCGGGTCCTTCTTGTGTTTCAGCCACAGGCACCATGTCCAATCCTGGTGATGTCCGACCTGTTCCGCACAGGAGCAAAGTGTGCCGTTGTCTCTTCGGTCCCGTGGATAGTGAGCAGTTGCGCCGTGATTGCGATGCGCTCATGGCGGGCTGTCTCCAGGAGGCCCGAGAACGGTGGAACTTTGACTTCGTCACGGAGACGCCGCTGGAGGGCAACTTCGTCTGGGAGCGCGTTCGGAGTCTAGGGCTGCCCAAGGTCTACCTGAGCCCTGGATCCCGCAGCCGTGACGACCTGGGAGGGGACAAAAGGCCCAGTACTTCCTCTGCCCTACCGGTCGCCACCATGGTGAGCAAGGGCGAGGAGCTGTT	668
CCGGGTCCTTCTTGTGTTTCAGCCACAGGCACCATGTCCAATCCTGGTGATGTCCGACCTGTTCCGCACAGGAGCAAAGTGTGCCGTTGTCTCTTCGGTCCCGTGGATAGTGAGCAGTTGCGCCGTGATTGCGATGCGCTGATGGCGGGCTGTCTCCAGGAGGCCCGAGAACGCTGGAACTTTGACTTCGTCACGGAGACGCCGCTGGAGGGCAACTTCGTCTGGGAGCGCGTTCGGAGCCTAGGGCTGCCCAAGGTCTACCTGAGCCCTGGGTCCCGCAGCCGTGACGACCTGGGAGGGGACAAAAGGCCCAGTACTTCCTCTGCCCTACCGGTCGCCACCATGGTGAGCAAGGGCGAGGAGCTGTT	607
CCGGGTCCTTCTTGTGTTTCAGCCACAGGCACCATGTCCAATCCTGGTGATGTCCGACCTGTTCCGCACAGGAGTAAAGTGTGCCGTTGTCTCTTCGGTCCCGTGGATAGTGAGCAGTTGCGCCGTGATTGCGATGCGCTGATGGCGGGCTGTCTCCAGGAGGCCCGAGAACGCTGGAACTTTGACTTCGTCACGGAGACGCCGCTCGAGGGCAACTTCGTCTGGGAGCGCGTTCGGAGTCTAGGGCTGCCCAAGGTCTACCTGAGCCCTGGATCCCGCAGCCGTGACGACCTGGGAGGGGACAAAAGGCCCAGTACGTCCTCTGCCCTACCGGTCGCCACCATGGTGAGCAAGGGCGAGGAGCTGTT	595
CCGGGTCCTTCTTGTGTTTCAGCCACAGGCACCATGTCCAATCCTGGTGATGTCCGACCTGTTCCGCACAGGAGCAAAGTGTGCCGTTGTCTCTTCGGTCCCGTGGACAGTGAGCAGTTGCGCCGTGATTGCGATGCGCTCATGGCGGGCTGTCTCCAGGAGGCCCGAGAACGCTGGAACTTTGACTTCGTCACGGAGACGCCGCTGGAGGGCAACTTCGTCTGGGAGCGCGTTCGGAGTCTAGGGCTGCCCAAGGTCTACCTGAGCCCTGGATCCCGCAGCCGTGACGACCTGGGAGGGGACAAAAGGCCCAGTACTTCCTCTGCCCTACCGGTCGCCACCATGGTGAGCAAGGGCGAGGAGCTGTT	582
CCGGGTCCTTCTTGTGTTTCAGCCACAGGCACCATGTCCAATCCTGGTGATGTCCGACCTGTTCCGCACAGGAGCAAAGTGTGCCGTTGTCTCTTCGGTCCCGTGGACAGTGAGCAGTTGCGCCGTGATTGCGATGCGCTGATGGCGGGCTGTCTCCAGGAGGCCCGAGAACGCTGGAACTTTGACTTCGTCACGGAGACGCCGCTCGAGGGCAACTTCGTCTGGGAGCGCGTTCGGAGCCTAGGGCTGCCCAAGGTCTACCTGAGCCCTGGATCCCGCAGCCGTGACGACCTGGGAGGGGACAAAAGGCCCAGTACTTCCTCTGCCCTACCGGTCGCCACCATGGTGAGCAAGGGCGAGGAGCTGTT	578
CCGGGTCCTTCTTGTGTTTCAGCCACAGGCACCATGTCCAATCCTGGTGATGTCCGACCTGTTCCGCACAGGAGCAAAGTGTGCCGTTGTCTCTTCGGTCCCGTGGATAGTGAGCAGTTGCGCCGTGATTGCGATGCGCTGATGGCGGGCTGTCTCCAGGAGGCCCGAGAACGCTGGAACTTTGACTTCGTCACGGAGACGCCGCTGGAGGGCAACTTCGTCTGGGAGCGCGTTCGGAGCCTAGGGCTGCCCAAGGTCTACCTGAGCCCTGGATCCCGCAGCCGTGACGACCTGGGAGGGGACAAAAGGCCCAGTACTTCCTCTGCCCTACCGGTCGCCACCATGGTGAGCAAGGGCGAGGAGCTGTT	577
CCGGGTCCTTCTTGTGTTTCAGCCACAGGCACCATGTCCAATCCTGGTGATGTCCGACCTGTTCCGCACAGGAGCAAAGTGTGCCGTTGTCTCTTCGGTCCCGTGGACAGTGAGCAGTTGCGCCGTGATTGCGATGCGCTGATGGCGGGCTGTCTCCAGGAGGCCCGAGAACGCTGGAACTTTGACTTCGTCACGGAGACGCCGCTCGAGGGCAACTTCGTCTGGGAGCGCGTTCGGAGCCTAGGGCTGCCCAAGGTCTACCTGAGCCCTGGGTCCCGCAGCCGTGACGACCTGGGAGGGGACAAAAGGCCCAGTACTTCCTCTGCCCTACCGGTCGCCACCATGGTGAGCAAGGGCGAGGAGCTGTT	552
CCGGGTCCTTCTTGTGTTTCAGCCACAGGCACCATGTCCAATCCTGGTGATGTCCGACCTGTTCCGCACAGGAGCAAAGTGTGCCGTTGTCTCTTCGGTCCCGTGGACAGTGAGCAGTTGCGCCGTGATTGCGATGCGCTGATGGCGGGCTGTCTCCAGGAGGCCCGAGAACGCTGGAACTTTGACTTCGTCACGGAGACGCCGCTCGAGGGCAACTTCGTCTGGGAGCGCGTTCGGAGTCTAGGGCTGCCCAAGGTCTACCTGAGCCCTGGGTCCCGCAGCCGTGACGACCTGGGAGGGGACAAAAGGCCCAGTACTTCCTCTGCCCTACCGGTCGCCACCATGGTGAGCAAGGGCGAGGAGCTGTT	526

## Sheet: Mlh1-16bp-2
All reads representing ≥0.1% of the total reads for Mlh1-/- 16bp (Sample #2 of 3)
TargetSequence	Reads
CCGGGTCCTTCTTGTGTTTCAGCCACAGGCACCATGTCCAATCCTGGTGATGTCCGACCTGTTCCGCACAGGAGTAAAGTGTGCCGTTGTCTCTTCGGTCCCGTGGATAGTGAGCAGTTGCGCCGTGATTGCGATGCGCTGATGGCGGGCTGTCTCCAGGAGGCCCGAGAACGCTGGAACTTTGACTTCGTCACGGAGACGCCGCTCGAGGGCAACTTCGTCTGGGAGCGCGTTCGGAGTCTAGGGCTGCCCAAGGTCTACCTGAGCCCTGGATCCCGCAGCCGTGACGACCTGGGAGGGGACAAAAGGCCCAGTACTTCCTCTGCCCTACCGGTCGCCACCATGGTGAGCAAGGGCGAGGAGCTGTT	123242
CCGGGTCCTTCTTGTGTTTCAGCCACAGGCACCATGTCCAATCCTGGTGATGTCCGACCTGTTCCGCACAGGAGCAAAGTGTGCCGTTGTCTCTTCGGTCCCGTGGACAGTGAGCAGTTGCGCCGTGATTGCGATGCGCTCATGGCGGGCTGTCTCCAGGAGGCCCGAGAACGGTGGAACTTTGACTTCGTCACGGAGACGCCGCTGGAGGGCAACTTCGTCTGGGAGCGCGTTCGGAGCCTAGGGCTGCCCAAGGTCTACCTGAGCCCTGGGTCCCGCAGCCGTGACGACCTGGGAGGGGACAAGAGGCCCAGTACTTCCTCTGCCCTACCGGTCGCCACCATGGTGAGCAAGGGCGAGGAGCTGTT	71949
CCGGGTCCTTCTTGTGTTTCAGCCACAGGCACCATGTCCAATCCTGGTGATGTCCGACCTGTTCCGCACAGGAGCAAAGTGTGCCGTTGTCTCTTCGGTCCCGTGGACAGTGAGCAGTTGCGCCGTGATTGCGATGCGCTGATGGCGGGCTGTCTCCAGGAGGCCCGAGAACGCTGGAACTTTGACTTCGTCACGGAGACGCCGCTCGAGGGCAACTTCGTCTGGGAGCGCGTTCGGAGTCTAGGGCTGCCCAAGGTCTACCTGAGCCCTGGATCCCGCAGCCGTGACGACCTGGGAGGGGACAAAAGGCCCAGTACTTCCTCTGCCCTACCGGTCGCCACCATGGTGAGCAAGGGCGAGGAGCTGTT	27062
CCGGGTCCTTCTTGTGTTTCAGCCACAGGCACCATGTCCAATCCTGGTGATGTCCGACCTGTTCCGCACAGGAGCAAAGTGTGCCGTTGTCTCTTCGGTCCCGTGGATAGTGAGCAGTTGCGCCGTGATTGCGATGCGCTGATGGCGGGCTGTCTCCAGGAGGCCCGAGAACGCTGGAACTTTGACTTCGTCACGGAGACGCCGCTCGAGGGCAACTTCGTCTGGGAGCGCGTTCGGAGTCTAGGGCTGCCCAAGGTCTACCTGAGCCCTGGATCCCGCAGCCGTGACGACCTGGGAGGGGACAAAAGGCCCAGTACTTCCTCTGCCCTACCGGTCGCCACCATGGTGAGCAAGGGCGAGGAGCTGTT	20910
CCGGGTCCTTCTTGTGTTTCAGCCACAGGCACCATGTCCAATCCTGGTGATGTCCGACCTGTTCCGCACAGGAGCAAAGTGTGCCGTTGTCTCTTCGGTCCCGTGGACAGTGAGCAGTTGCGCCGTGATTGCGATGCGCTCATGGCGGGCTGTCTCCAGGAGGCCCGAGAACGGTGGAACTTTGACTTCGTCACGGAGACGCCGCTGGAGGGCAACTTCGTCTGGGAGCGCGTTCGGAGTCTAGGGCTGCCCAAGGTCTACCTGAGCCCTGGATCCCGCAGCCGTGACGACCTGGGAGGGGACAAAAGGCCCAGTACTTCCTCTGCCCTACCGGTCGCCACCATGGTGAGCAAGGGCGAGGAGCTGTT	20109
CCGGGTCCTTCTTGTGTTTCAGCCACAGGCACCATGTCCAATCCTGGTGATGTCCGACCTGTTCCGCACAGGAGCAAAGTGTGCCGTTGTCTCTTCGGTCCCGTGGACAGTGAGCAGTTGCGCCGTGATTGCGATGCGCTCATGGCGGGCTGTCTCCAGGAGGCCCGAGAACGCTGGAACTTTGACTTCGTCACGGAGACGCCGCTCGAGGGCAACTTCGTCTGGGAGCGCGTTCGGAGTCTAGGGCTGCCCAAGGTCTACCTGAGCCCTGGATCCCGCAGCCGTGACGACCTGGGAGGGGACAAAAGGCCCAGTACTTCCTCTGCCCTACCGGTCGCCACCATGGTGAGCAAGGGCGAGGAGCTGTT	19175
CCGGGTCCTTCTTGTGTTTCAGCCACAGGCACCATGTCCAATCCTGGTGATGTCCGACCTGTTCCGCACAGGAGCAAAGTGTGCCGTTGTCTCTTCGGTCCCGTGGACAGTGAGCAGTTGCGCCGTGATTGCGATGCGCTCATGGCGGGCTGTCTCCAGGAGGCCCGAGAACGGTGGAACTTTGACTTCGTCACGGAGACGCCGCTGGAGGGCAACTTCGTCTGGGAGCGCGTTCGGAGCCTAGGGCTGCCCAAGGTCTACCTGAGCCCTGGGTCCCGCAGCCGTGACGACCTGGGAGGGGACAAAAGGCCCAGTACTTCCTCTGCCCTACCGGTCGCCACCATGGTGAGCAAGGGCGAGGAGCTGTT	17928
CCGGGTCCTTCTTGTGTTTCAGCCACAGGCACCATGTCCAATCCTGGTGATGTCCGACCTGTTCCGCACAGGAGCAAAGTGTGCCGTTGTCTCTTCGGTCCCGTGGACAGTGAGCAGTTGCGCCGTGATTGCGATGCGCTCATGGCGGGCTGTCTCCAGGAGGCCCGAGAACGGTGGAACTTTGACTTCGTCACGGAGACGCCGCTCGAGGGCAACTTCGTCTGGGAGCGCGTTCGGAGTCTAGGGCTGCCCAAGGTCTACCTGAGCCCTGGATCCCGCAGCCGTGACGACCTGGGAGGGGACAAAAGGCCCAGTACTTCCTCTGCCCTACCGGTCGCCACCATGGTGAGCAAGGGCGAGGAGCTGTT	17382
CCGGGTCCTTCTTGTGTTTCAGCCACAGGCACCATGTCCAATCCTGGTGATGTCCGACCTGTTCCGCACAGGAGCAAAGTGTGCCGTTGTCTCTTCGGTCCCGTGGACAGTGAGCAGTTGCGCCGTGATTGCGATGCGCTCATGGCGGGCTGTCTCCAGGAGGCCCGAGAACGGTGGAACTTTGACTTCGTCACGGAGACGCCGCTGGAGGGCAACTTCGTCTGGGAGCGCGTTCGGAGCCTAGGGCTGCCCAAGGTCTACCTGAGCCCTGGATCCCGCAGCCGTGACGACCTGGGAGGGGACAAAAGGCCCAGTACTTCCTCTGCCCTACCGGTCGCCACCATGGTGAGCAAGGGCGAGGAGCTGTT	12685
CCGGGTCCTTCTTGTGTTTCAGCCACAGGCACCATGTCCAATCCTGGTGATGTCCGACCTGTTCCGCACAGGAGTAAAGTGTGCCGTTGTCTCTTCGGTCCCGTGGATAGTGAGCAGTTGCGCCGTGATTGCGATGCGCTGATGGCGGGCTGTCTCCAGGAGGCCCGAGAACGCTGGAACTTTGACTTCGTCACGGAGACGCCGCTCGAGGGCAACTTCGTCTGGGAGCGCGTTCGGAGTCTAGGGCTGCCCAAGGTCTACCTGAGCCCTGGATCCCGCAGCCGTGACGACCTGGGAGGGGACAAGAGGCCCAGTACTTCCTCTGCCCTACCGGTCGCCACCATGGTGAGCAAGGGCGAGGAGCTGTT	8337
CCGGGTCCTTCTTGTGTTTCAGCCACAGGCACCATGTCCAATCCTGGTGATGTCCGACCTGTTCCGCACAGGAGTAAAGTGTGCCGTTGTCTCTTCGGTCCCGTGGATAGTGAGCAGTTGCGCCGTGATTGCGATGCGCTGATGGCGGGCTGTCTCCAGGAGGCCCGAGAACGCTGGAACTTTGACTTCGTCACGGAGACGCCGCTCGAGGGCAACTTCGTCTGGGAGCGCGTTCGGAGCCTAGGGCTGCCCAAGGTCTACCTGAGCCCTGGGTCCCGCAGCCGTGACGACCTGGGAGGGGACAAGAGGCCCAGTACTTCCTCTGCCCTACCGGTCGCCACCATGGTGAGCAAGGGCGAGGAGCTGTT	7948
CCGGGTCCTTCTTGTGTTTCAGCCACAGGCACCATGTCCAATCCTGGTGATGTCCGACCTGTTCCGCACAGGAGTAAAGTGTGCCGTTGTCTCTTCGGTCCCGTGGATAGTGAGCAGTTGCGCCGTGATTGCGATGCGCTGATGGCGGGCTGTCTCCAGGAGGCCCGAGAACGCTGGAACTTTGACTTCGTCACGGAGACGCCGCTGGAGGGCAACTTCGTCTGGGAGCGCGTTCGGAGCCTAGGGCTGCCCAAGGTCTACCTGAGCCCTGGGTCCCGCAGCCGTGACGACCTGGGAGGGGACAAGAGGCCCAGTACTTCCTCTGCCCTACCGGTCGCCACCATGGTGAGCAAGGGCGAGGAGCTGTT	7707
CCGGGTCCTTCTTGTGTTTCAGCCACAGGCACCATGTCCAATCCTGGTGATGTCCGACCTGTTCCGCACAGGAGTAAAGTGTGCCGTTGTCTCTTCGGTCCCGTGGATAGTGAGCAGTTGCGCCGTGATTGCGATGCGCTGATGGCGGGCTGTCTCCAGGAGGCCCGAGAACGCTGGAACTTTGACTTCGTCACGGAGACGCCGCTCGAGGGCAACTTCGTCTGGGAGCGCGTTCGGAGTCTAGGGCTGCCCAAGGTCTACCTGAGCCCTGGGTCCCGCAGCCGTGACGACCTGGGAGGGGACAAGAGGCCCAGTACTTCCTCTGCCCTACCGGTCGCCACCATGGTGAGCAAGGGCGAGGAGCTGTT	7233
CCGGGTCCTTCTTGTGTTTCAGCCACAGGCACCATGTCCAATCCTGGTGATGTCCGACCTGTTCCGCACAGGAGTAAAGTGTGCCGTTGTCTCTTCGGTCCCGTGGATAGTGAGCAGTTGCGCCGTGATTGCGATGCGCTGATGGCGGGCTGTCTCCAGGAGGCCCGAGAACGGTGGAACTTTGACTTCGTCACGGAGACGCCGCTGGAGGGCAACTTCGTCTGGGAGCGCGTTCGGAGCCTAGGGCTGCCCAAGGTCTACCTGAGCCCTGGGTCCCGCAGCCGTGACGACCTGGGAGGGGACAAGAGGCCCAGTACTTCCTCTGCCCTACCGGTCGCCACCATGGTGAGCAAGGGCGAGGAGCTGTT	6672
CCGGGTCCTTCTTGTGTTTCAGCCACAGGCACCATGTCCAATCCTGGTGATGTCCGACCTGTTCCGCACAGGAGTAAAGTGTGCCGTTGTCTCTTCGGTCCCGTGGACAGTGAGCAGTTGCGCCGTGATTGCGATGCGCTCATGGCGGGCTGTCTCCAGGAGGCCCGAGAACGGTGGAACTTTGACTTCGTCACGGAGACGCCGCTGGAGGGCAACTTCGTCTGGGAGCGCGTTCGGAGCCTAGGGCTGCCCAAGGTCTACCTGAGCCCTGGGTCCCGCAGCCGTGACGACCTGGGAGGGGACAAGAGGCCCAGTACTTCCTCTGCCCTACCGGTCGCCACCATGGTGAGCAAGGGCGAGGAGCTGTT	6499
CCGGGTCCTTCTTGTGTTTCAGCCACAGGCACCATGTCCAATCCTGGTGATGTCCGACCTGTTCCGCACAGGAGTAAAGTGTGCCGTTGTCTCTTCGGTCCCGTGGATAGTGAGCAGTTGCGCCGTGATTGCGATGCGCTCATGGCGGGCTGTCTCCAGGAGGCCCGAGAACGGTGGAACTTTGACTTCGTCACGGAGACGCCGCTGGAGGGCAACTTCGTCTGGGAGCGCGTTCGGAGCCTAGGGCTGCCCAAGGTCTACCTGAGCCCTGGGTCCCGCAGCCGTGACGACCTGGGAGGGGACAAGAGGCCCAGTACTTCCTCTGCCCTACCGGTCGCCACCATGGTGAGCAAGGGCGAGGAGCTGTT	6190
CCGGGTCCTTCTTGTGTTTCAGCCACAGGCACCATGTCCAATCCTGGTGATGTCCGACCTGTTCCGCACAGGAGCAAAGTGTGCCGTTGTCTCTTCGGTCCCGTGGACAGTGAGCAGTTGCGCCGTGATTGCGATGCGCTGATGGCGGGCTGTCTCCAGGAGGCCCGAGAACGGTGGAACTTTGACTTCGTCACGGAGACGCCGCTGGAGGGCAACTTCGTCTGGGAGCGCGTTCGGAGCCTAGGGCTGCCCAAGGTCTACCTGAGCCCTGGGTCCCGCAGCCGTGACGACCTGGGAGGGGACAAGAGGCCCAGTACTTCCTCTGCCCTACCGGTCGCCACCATGGTGAGCAAGGGCGAGGAGCTGTT	3138
CCGGGTCCTTCTTGTGTTTCAGCCACAGGCACCATGTCCAATCCTGGTGATGTCCGACCTGTTCCGCACAGGAGTAAAGTGTGCCGTTGTCTCTTCGGTCCCGTGGACAGTGAGCAGTTGCGCCGTGATTGCGATGCGCTGATGGCGGGCTGTCTCCAGGAGGCCCGAGAACGCTGGAACTTTGACTTCGTCACGGAGACGCCGCTCGAGGGCAACTTCGTCTGGGAGCGCGTTCGGAGTCTAGGGCTGCCCAAGGTCTACCTGAGCCCTGGATCCCGCAGCCGTGACGACCTGGGAGGGGACAAAAGGCCCAGTACTTCCTCTGCCCTACCGGTCGCCACCATGGTGAGCAAGGGCGAGGAGCTGTT	2934
CCGGGTCCTTCTTGTGTTTCAGCCACAGGCACCATGTCCAATCCTGGTGATGTCCGACCTGTTCCGCACAGGAGTAAAGTGTGCCGTTGTCTCTTCGGTCCCGTGGATAGTGAGCAGTTGCGCCGTGATTGCGATGCGCTCATGGCGGGCTGTCTCCAGGAGGCCCGAGAACGCTGGAACTTTGACTTCGTCACGGAGACGCCGCTCGAGGGCAACTTCGTCTGGGAGCGCGTTCGGAGTCTAGGGCTGCCCAAGGTCTACCTGAGCCCTGGATCCCGCAGCCGTGACGACCTGGGAGGGGACAAAAGGCCCAGTACTTCCTCTGCCCTACCGGTCGCCACCATGGTGAGCAAGGGCGAGGAGCTGTT	2627
CCGGGTCCTTCTTGTGTTTCAGCCACAGGCACCATGTCCAATCCTGGTGATGTCCGACCTGTTCCGCACAGGAGTAAAGTGTGCCGTTGTCTCTTCGGTCCCGTGGATAGTGAGCAGTTGCGCCGTGATTGCGATGCGCTGATGGCGGGCTGTCTCCAGGAGGCCCGAGAACGCTGGAACTTTGACTTCGTCACGGAGACGCCGCTGGAGGGCAACTTCGTCTGGGAGCGCGTTCGGAGTCTAGGGCTGCCCAAGGTCTACCTGAGCCCTGGATCCCGCAGCCGTGACGACCTGGGAGGGGACAAAAGGCCCAGTACTTCCTCTGCCCTACCGGTCGCCACCATGGTGAGCAAGGGCGAGGAGCTGTT	2595
CCGGGTCCTTCTTGTGTTTCAGCCACAGGCACCATGTCCAATCCTGGTGATGTCCGACCTGTTCCGCACAGGAGTAAAGTGTGCCGTTGTCTCTTCGGTCCCGTGGATAGTGAGCAGTTGCGCCGTGATTGCGATGCGCTGATGGCGGGCTGTCTCCAGGAGGCCCGAGAACGCTGGAACTTTGACTTCGTCACGGAGACGCCGCTCGAGGGCAACTTCGTCTGGGAGCGCGTTCGGAGCCTAGGGCTGCCCAAGGTCTACCTGAGCCCTGGGTCCCGCAGCCGTGACGACCTGGGAGGGGACAAAAGGCCCAGTACTTCCTCTGCCCTACCGGTCGCCACCATGGTGAGCAAGGGCGAGGAGCTGTT	2538
CCGGGTCCTTCTTGTGTTTCAGCCACAGGCACCATGTCCAATCCTGGTGATGTCCGACCTGTTCCGCACAGGAGTAAAGTGTGCCGTTGTCTCTTCGGTCCCGTGGATAGTGAGCAGTTGCGCCGTGATTGCGATGCGCTGATGGCGGGCTGTCTCCAGGAGGCCCGAGAACGCTGGAACTTTGACTTCGTCACGGAGACGCCGCTGGAGGGCAACTTCGTCTGGGAGCGCGTTCGGAGCCTAGGGCTGCCCAAGGTCTACCTGAGCCCTGGGTCCCGCAGCCGTGACGACCTGGGAGGGGACAAAAGGCCCAGTACTTCCTCTGCCCTACCGGTCGCCACCATGGTGAGCAAGGGCGAGGAGCTGTT	2389
CCGGGTCCTTCTTGTGTTTCAGCCACAGGCACCATGTCCAATCCTGGTGATGTCCGACCTGTTCCGCACAGGAGTAAAGTGTGCCGTTGTCTCTTCGGTCCCGTGGATAGTGAGCAGTTGCGCCGTGATTGCGATGCGCTGATGGCGGGCTGTCTCCAGGAGGCCCGAGAACGGTGGAACTTTGACTTCGTCACGGAGACGCCGCTGGAGGGCAACTTCGTCTGGGAGCGCGTTCGGAGTCTAGGGCTGCCCAAGGTCTACCTGAGCCCTGGATCCCGCAGCCGTGACGACCTGGGAGGGGACAAAAGGCCCAGTACTTCCTCTGCCCTACCGGTCGCCACCATGGTGAGCAAGGGCGAGGAGCTGTT	2379
CCGGGTCCTTCTTGTGTTTCAGCCACAGGCACCATGTCCAATCCTGGTGATGTCCGACCTGTTCCGCACAGGAGTAAAGTGTGCCGTTGTCTCTTCGGTCCCGTGGATAGTGAGCAGTTGCGCCGTGATTGCGATGCGCTGATGGCGGGCTGTCTCCAGGAGGCCCGAGAACGCTGGAACTTTGACTTCGTCACGGAGACGCCGCTCGAGGGCAACTTCGTCTGGGAGCGCGTTCGGAGTCTAGGGCTGCCCAAGGTCTACCTGAGCCCTGGGTCCCGCAGCCGTGACGACCTGGGAGGGGACAAAAGGCCCAGTACTTCCTCTGCCCTACCGGTCGCCACCATGGTGAGCAAGGGCGAGGAGCTGTT	2352
CCGGGTCCTTCTTGTGTTTCAGCCACAGGCACCATGTCCAATCCTGGTGATGTCCGACCTGTTCCGCACAGGAGTAAAGTGTGCCGTTGTCTCTTCGGTCCCGTGGACAGTGAGCAGTTGCGCCGTGATTGCGATGCGCTCATGGCGGGCTGTCTCCAGGAGGCCCGAGAACGCTGGAACTTTGACTTCGTCACGGAGACGCCGCTCGAGGGCAACTTCGTCTGGGAGCGCGTTCGGAGTCTAGGGCTGCCCAAGGTCTACCTGAGCCCTGGATCCCGCAGCCGTGACGACCTGGGAGGGGACAAAAGGCCCAGTACTTCCTCTGCCCTACCGGTCGCCACCATGGTGAGCAAGGGCGAGGAGCTGTT	2335
CCGGGTCCTTCTTGTGTTTCAGCCACAGGCACCATGTCCAATCCTGGTGATGTCCGACCTGTTCCGCACAGGAGTAAAGTGTGCCGTTGTCTCTTCGGTCCCGTGGATAGTGAGCAGTTGCGCCGTGATTGCGATGCGCTGATGGCGGGCTGTCTCCAGGAGGCCCGAGAACGGTGGAACTTTGACTTCGTCACGGAGACGCCGCTCGAGGGCAACTTCGTCTGGGAGCGCGTTCGGAGTCTAGGGCTGCCCAAGGTCTACCTGAGCCCTGGATCCCGCAGCCGTGACGACCTGGGAGGGGACAAAAGGCCCAGTACTTCCTCTGCCCTACCGGTCGCCACCATGGTGAGCAAGGGCGAGGAGCTGTT	2255
CCGGGTCCTTCTTGTGTTTCAGCCACAGGCACCATGTCCAATCCTGGTGATGTCCGACCTGTTCCGCACAGGAGTAAAGTGTGCCGTTGTCTCTTCGGTCCCGTGGATAGTGAGCAGTTGCGCCGTGATTGCGATGCGCTGATGGCGGGCTGTCTCCAGGAGGCCCGAGAACGGTGGAACTTTGACTTCGTCACGGAGACGCCGCTGGAGGGCAACTTCGTCTGGGAGCGCGTTCGGAGCCTAGGGCTGCCCAAGGTCTACCTGAGCCCTGGGTCCCGCAGCCGTGACGACCTGGGAGGGGACAAAAGGCCCAGTACTTCCTCTGCCCTACCGGTCGCCACCATGGTGAGCAAGGGCGAGGAGCTGTT	2084
CCGGGTCCTTCTTGTGTTTCAGCCACAGGCACCATGTCCAATCCTGGTGATGTCCGACCTGTTCCGCACAGGAGTAAAGTGTGCCGTTGTCTCTTCGGTCCCGTGGATAGTGAGCAGTTGCGCCGTGATTGCGATGCGCTGATGGCGGGCTGTCTCCAGGAGGCCCGAGAACGCTGGAACTTTGACTTCGTCACGGAGACGCCGCTCGAGGGCAACTTCGTCTGGGAGCGCGTTCGGAGCCTAGGGCTGCCCAAGGTCTACCTGAGCCCTGGATCCCGCAGCCGTGACGACCTGGGAGGGGACAAAAGGCCCAGTACTTCCTCTGCCCTACCGGTCGCCACCATGGTGAGCAAGGGCGAGGAGCTGTT	2082
CCGGGTCCTTCTTGTGTTTCAGCCACAGGCACCATGTCCAATCCTGGTGATGTCCGACCTGTTCCGCACAGGAGCAAAGTGTGCCGTTGTCTCTTCGGTCCCGTGGACAGTGAGCAGTTGCGCCGTGATTGCGATGCGCTGATGGCGGGCTGTCTCCAGGAGGCCCGAGAACGCTGGAACTTTGACTTCGTCACGGAGACGCCGCTCGAGGGCAACTTCGTCTGGGAGCGCGTTCGGAGCCTAGGGCTGCCCAAGGTCTACCTGAGCCCTGGGTCCCGCAGCCGTGACGACCTGGGAGGGGACAAGAGGCCCAGTACTTCCTCTGCCCTACCGGTCGCCACCATGGTGAGCAAGGGCGAGGAGCTGTT	2057
CCGGGTCCTTCTTGTGTTTCAGCCACAGGCACCATGTCCAATCCTGGTGATGTCCGACCTGTTCCGCACAGGAGTAAAGTGTGCCGTTGTCTCTTCGGTCCCGTGGACAGTGAGCAGTTGCGCCGTGATTGCGATGCGCTCATGGCGGGCTGTCTCCAGGAGGCCCGAGAACGGTGGAACTTTGACTTCGTCACGGAGACGCCGCTGGAGGGCAACTTCGTCTGGGAGCGCGTTCGGAGTCTAGGGCTGCCCAAGGTCTACCTGAGCCCTGGATCCCGCAGCCGTGACGACCTGGGAGGGGACAAAAGGCCCAGTACTTCCTCTGCCCTACCGGTCGCCACCATGGTGAGCAAGGGCGAGGAGCTGTT	2053
CCGGGTCCTTCTTGTGTTTCAGCCACAGGCACCATGTCCAATCCTGGTGATGTCCGACCTGTTCCGCACAGGAGCAAAGTGTGCCGTTGTCTCTTCGGTCCCGTGGACAGTGAGCAGTTGCGCCGTGATTGCGATGCGCTCATGGCGGGCTGTCTCCAGGAGGCCCGAGAACGCTGGAACTTTGACTTCGTCACGGAGACGCCGCTGGAGGGCAACTTCGTCTGGGAGCGCGTTCGGAGCCTAGGGCTGCCCAAGGTCTACCTGAGCCCTGGGTCCCGCAGCCGTGACGACCTGGGAGGGGACAAGAGGCCCAGTACTTCCTCTGCCCTACCGGTCGCCACCATGGTGAGCAAGGGCGAGGAGCTGTT	2031
CCGGGTCCTTCTTGTGTTTCAGCCACAGGCACCATGTCCAATCCTGGTGATGTCCGACCTGTTCCGCACAGGAGTAAAGTGTGCCGTTGTCTCTTCGGTCCCGTGGATAGTGAGCAGTTGCGCCGTGATTGCGATGCGCTCATGGCGGGCTGTCTCCAGGAGGCCCGAGAACGGTGGAACTTTGACTTCGTCACGGAGACGCCGCTGGAGGGCAACTTCGTCTGGGAGCGCGTTCGGAGTCTAGGGCTGCCCAAGGTCTACCTGAGCCCTGGATCCCGCAGCCGTGACGACCTGGGAGGGGACAAAAGGCCCAGTACTTCCTCTGCCCTACCGGTCGCCACCATGGTGAGCAAGGGCGAGGAGCTGTT	2004
CCGGGTCCTTCTTGTGTTTCAGCCACAGGCACCATGTCCAATCCTGGTGATGTCCGACCTGTTCCGCACAGGAGCAAAGTGTGCCGTTGTCTCTTCGGTCCCGTGGACAGTGAGCAGTTGCGCCGTGATTGCGATGCGCTGATGGCGGGCTGTCTCCAGGAGGCCCGAGAACGCTGGAACTTTGACTTCGTCACGGAGACGCCGCTGGAGGGCAACTTCGTCTGGGAGCGCGTTCGGAGCCTAGGGCTGCCCAAGGTCTACCTGAGCCCTGGGTCCCGCAGCCGTGACGACCTGGGAGGGGACAAGAGGCCCAGTACTTCCTCTGCCCTACCGGTCGCCACCATGGTGAGCAAGGGCGAGGAGCTGTT	1995
CCGGGTCCTTCTTGTGTTTCAGCCACAGGCACCATGTCCAATCCTGGTGATGTCCGACCTGTTCCGCACAGGAGTAAAGTGTGCCGTTGTCTCTTCGGTCCCGTGGATAGTGAGCAGTTGCGCCGTGATTGCGATGCGCTCATGGCGGGCTGTCTCCAGGAGGCCCGAGAACGGTGGAACTTTGACTTCGTCACGGAGACGCCGCTCGAGGGCAACTTCGTCTGGGAGCGCGTTCGGAGTCTAGGGCTGCCCAAGGTCTACCTGAGCCCTGGATCCCGCAGCCGTGACGACCTGGGAGGGGACAAAAGGCCCAGTACTTCCTCTGCCCTACCGGTCGCCACCATGGTGAGCAAGGGCGAGGAGCTGTT	1986
CCGGGTCCTTCTTGTGTTTCAGCCACAGGCACCATGTCCAATCCTGGTGATGTCCGACCTGTTCCGCACAGGAGTAAAGTGTGCCGTTGTCTCTTCGGTCCCGTGGACAGTGAGCAGTTGCGCCGTGATTGCGATGCGCTCATGGCGGGCTGTCTCCAGGAGGCCCGAGAACGGTGGAACTTTGACTTCGTCACGGAGACGCCGCTCGAGGGCAACTTCGTCTGGGAGCGCGTTCGGAGTCTAGGGCTGCCCAAGGTCTACCTGAGCCCTGGATCCCGCAGCCGTGACGACCTGGGAGGGGACAAAAGGCCCAGTACTTCCTCTGCCCTACCGGTCGCCACCATGGTGAGCAAGGGCGAGGAGCTGTT	1959
CCGGGTCCTTCTTGTGTTTCAGCCACAGGCACCATGTCCAATCCTGGTGATGTCCGACCTGTTCCGCACAGGAGCAAAGTGTGCCGTTGTCTCTTCGGTCCCGTGGACAGTGAGCAGTTGCGCCGTGATTGCGATGCGCTGATGGCGGGCTGTCTCCAGGAGGCCCGAGAACGCTGGAACTTTGACTTCGTCACGGAGACGCCGCTCGAGGGCAACTTCGTCTGGGAGCGCGTTCGGAGTCTAGGGCTGCCCAAGGTCTACCTGAGCCCTGGATCCCGCAGCCGTGACGACCTGGGAGGGGACAAGAGGCCCAGTACTTCCTCTGCCCTACCGGTCGCCACCATGGTGAGCAAGGGCGAGGAGCTGTT	1942
CCGGGTCCTTCTTGTGTTTCAGCCACAGGCACCATGTCCAATCCTGGTGATGTCCGACCTGTTCCGCACAGGAGTAAAGTGTGCCGTTGTCTCTTCGGTCCCGTGGATAGTGAGCAGTTGCGCCGTGATTGCGATGCGCTGATGGCGGGCTGTCTCCAGGAGGCCCGAGAACGCTGGAACTTTGACTTCGTCACGGAGACGCCGCTGGAGGGCAACTTCGTCTGGGAGCGCGTTCGGAGCCTAGGGCTGCCCAAGGTCTACCTGAGCCCTGGATCCCGCAGCCGTGACGACCTGGGAGGGGACAAAAGGCCCAGTACTTCCTCTGCCCTACCGGTCGCCACCATGGTGAGCAAGGGCGAGGAGCTGTT	1786
CCGGGTCCTTCTTGTGTTTCAGCCACAGGCACCATGTCCAATCCTGGTGATGTCCGACCTGTTCCGCACAGGAGCAAAGTGTGCCGTTGTCTCTTCGGTCCCGTGGACAGTGAGCAGTTGCGCCGTGATTGCGATGCGCTGATGGCGGGCTGTCTCCAGGAGGCCCGAGAACGCTGGAACTTTGACTTCGTCACGGAGACGCCGCTCGAGGGCAACTTCGTCTGGGAGCGCGTTCGGAGTCTAGGGCTGCCCAAGGTCTACCTGAGCCCTGGGTCCCGCAGCCGTGACGACCTGGGAGGGGACAAGAGGCCCAGTACTTCCTCTGCCCTACCGGTCGCCACCATGGTGAGCAAGGGCGAGGAGCTGTT	1769
CCGGGTCCTTCTTGTGTTTCAGCCACAGGCACCATGTCCAATCCTGGTGATGTCCGACCTGTTCCGCACAGGAGTAAAGTGTGCCGTTGTCTCTTCGGTCCCGTGGACAGTGAGCAGTTGCGCCGTGATTGCGATGCGCTCATGGCGGGCTGTCTCCAGGAGGCCCGAGAACGGTGGAACTTTGACTTCGTCACGGAGACGCCGCTGGAGGGCAACTTCGTCTGGGAGCGCGTTCGGAGCCTAGGGCTGCCCAAGGTCTACCTGAGCCCTGGGTCCCGCAGCCGTGACGACCTGGGAGGGGACAAAAGGCCCAGTACTTCCTCTGCCCTACCGGTCGCCACCATGGTGAGCAAGGGCGAGGAGCTGTT	1720
CCGGGTCCTTCTTGTGTTTCAGCCACAGGCACCATGTCCAATCCTGGTGATGTCCGACCTGTTCCGCACAGGAGTAAAGTGTGCCGTTGTCTCTTCGGTCCCGTGGATAGTGAGCAGTTGCGCCGTGATTGCGATGCGCTCATGGCGGGCTGTCTCCAGGAGGCCCGAGAACGGTGGAACTTTGACTTCGTCACGGAGACGCCGCTGGAGGGCAACTTCGTCTGGGAGCGCGTTCGGAGCCTAGGGCTGCCCAAGGTCTACCTGAGCCCTGGGTCCCGCAGCCGTGACGACCTGGGAGGGGACAAAAGGCCCAGTACTTCCTCTGCCCTACCGGTCGCCACCATGGTGAGCAAGGGCGAGGAGCTGTT	1704
CCGGGTCCTTCTTGTGTTTCAGCCACAGGCACCATGTCCAATCCTGGTGATGTCCGACCTGTTCCGCACAGGAGTAAAGTGTGCCGTTGTCTCTTCGGTCCCGTGGATAGTGAGCAGTTGCGCCGTGATTGCGATGCGCTGATGGCGGGCTGTCTCCAGGAGGCCCGAGAACGGTGGAACTTTGACTTCGTCACGGAGACGCCGCTGGAGGGCAACTTCGTCTGGGAGCGCGTTCGGAGCCTAGGGCTGCCCAAGGTCTACCTGAGCCCTGGATCCCGCAGCCGTGACGACCTGGGAGGGGACAAAAGGCCCAGTACTTCCTCTGCCCTACCGGTCGCCACCATGGTGAGCAAGGGCGAGGAGCTGTT	1666
CCGGGTCCTTCTTGTGTTTCAGCCACAGGCACCATGTCCAATCCTGGTGATGTCCGACCTGTTCCGCACAGGAGCAAAGTGTGCCGTTGTCTCTTCGGTCCCGTGGACAGTGAGCAGTTGCGCCGTGATTGCGATGCGCTGATGGCGGGCTGTCTCCAGGAGGCCCGAGAACGGTGGAACTTTGACTTCGTCACGGAGACGCCGCTGGAGGGCAACTTCGTCTGGGAGCGCGTTCGGAGCCTAGGGCTGCCCAAGGTCTACCTGAGCCCTGGGTCCCGCAGCCGTGACGACCTGGGAGGGGACAAAAGGCCCAGTACTTCCTCTGCCCTACCGGTCGCCACCATGGTGAGCAAGGGCGAGGAGCTGTT	1658
CCGGGTCCTTCTTGTGTTTCAGCCACAGGCACCATGTCCAATCCTGGTGATGTCCGACCTGTTCCGCACAGGAGCAAAGTGTGCCGTTGTCTCTTCGGTCCCGTGGACAGTGAGCAGTTGCGCCGTGATTGCGATGCGCTCATGGCGGGCTGTCTCCAGGAGGCCCGAGAACGGTGGAACTTTGACTTCGTCACGGAGACGCCGCTGGAGGGCAACTTCGTCTGGGAGCGCGTTCGGAGTCTAGGGCTGCCCAAGGTCTACCTGAGCCCTGGATCCCGCAGCCGTGACGACCTGGGAGGGGACAAGAGGCCCAGTACTTCCTCTGCCCTACCGGTCGCCACCATGGTGAGCAAGGGCGAGGAGCTGTT	1641
CCGGGT-CTTCTTGTGTTTCAGCCACAGGCACCATGTCCAATCCTGGTGATGTCCGACCTGTTCCGCACAGGAGTAAAGTGTGCCGTTGTCTCTTCGGTCCCGTGGATAGTGAGCAGTTGCGCCGTGATTGCGATGCGCTGATGGCGGGCTGTCTCCAGGAGGCCCGAGAACGCTGGAACTTTGACTTCGTCACGGAGACGCCGCTCGAGGGCAACTTCGTCTGGGAGCGCGTTCGGAGTCTAGGGCTGCCCAAGGTCTACCTGAGCCCTGGATCCCGCAGCCGTGACGACCTGGGAGGGGACAAAAGGCCCAGTACTTCCTCTGCCCTACCGGTCGCCACCATGGTGAGCAAGGGCGAGGAGCTGTT	1614
CCGGGTCCTTCTTGTGTTTCAGCCACAGGCACCATGTCCAATCCTGGTGATGTCCGACCTGTTCCGCACAGGAGCAAAGTGTGCCGTTGTCTCTTCGGTCCCGTGGACAGTGAGCAGTTGCGCCGTGATTGCGATGCGCTCATGGCGGGCTGTCTCCAGGAGGCCCGAGAACGCTGGAACTTTGACTTCGTCACGGAGACGCCGCTCGAGGGCAACTTCGTCTGGGAGCGCGTTCGGAGCCTAGGGCTGCCCAAGGTCTACCTGAGCCCTGGGTCCCGCAGCCGTGACGACCTGGGAGGGGACAAGAGGCCCAGTACTTCCTCTGCCCTACCGGTCGCCACCATGGTGAGCAAGGGCGAGGAGCTGTT	1586
CCGGGTCCTTCTTGTGTTTCAGCCACAGGCACCATGTCCAATCCTGGTGATGTCCGACCTGTTCCGCACAGGAGCAAAGTGTGCCGTTGTCTCTTCGGTCCCGTGGATAGTGAGCAGTTGCGCCGTGATTGCGATGCGCTGATGGCGGGCTGTCTCCAGGAGGCCCGAGAACGCTGGAACTTTGACTTCGTCACGGAGACGCCGCTGGAGGGCAACTTCGTCTGGGAGCGCGTTCGGAGCCTAGGGCTGCCCAAGGTCTACCTGAGCCCTGGGTCCCGCAGCCGTGACGACCTGGGAGGGGACAAGAGGCCCAGTACTTCCTCTGCCCTACCGGTCGCCACCATGGTGAGCAAGGGCGAGGAGCTGTT	1582
CCGGGTCCTTCTTGTGTTTCAGCCACAGGCACCATGTCCAATCCTGGTGATGTCCGACCTGTTCCGCACAGGAGCAAAGTGTGCCGTTGTCTCTTCGGTCCCGTGGATAGTGAGCAGTTGCGCCGTGATTGCGATGCGCTGATGGCGGGCTGTCTCCAGGAGGCCCGAGAACGCTGGAACTTTGACTTCGTCACGGAGACGCCGCTCGAGGGCAACTTCGTCTGGGAGCGCGTTCGGAGCCTAGGGCTGCCCAAGGTCTACCTGAGCCCTGGGTCCCGCAGCCGTGACGACCTGGGAGGGGACAAGAGGCCCAGTACTTCCTCTGCCCTACCGGTCGCCACCATGGTGAGCAAGGGCGAGGAGCTGTT	1536
CCGGGTCCTTCTTGTGTTTCAGCCACAGGCACCATGTCCAATCCTGGTGATGTCCGACCTGTTCCGCACAGGAGCAAAGTGTGCCGTTGTCTCTTCGGTCCCGTGGACAGTGAGCAGTTGCGCCGTGATTGCGATGCGCTCATGGCGGGCTGTCTCCAGGAGGCCCGAGAACGGTGGAACTTTGACTTCGTCACGGAGACGCCGCTGGAGGGCAACTTCGTCTGGGAGCGCGTTCGGAGTCTAGGGCTGCCCAAGGTCTACCTGAGCCCTGGGTCCCGCAGCCGTGACGACCTGGGAGGGGACAAGAGGCCCAGTACTTCCTCTGCCCTACCGGTCGCCACCATGGTGAGCAAGGGCGAGGAGCTGTT	1531
CCGGGTCCTTCTTGTGTTTCAGCCACAGGCACCATGTCCAATCCTGGTGATGTCCGACCTGTTCCGCACAGGAGCAAAGTGTGCCGTTGTCTCTTCGGTCCCGTGGATAGTGAGCAGTTGCGCCGTGATTGCGATGCGCTGATGGCGGGCTGTCTCCAGGAGGCCCGAGAACGCTGGAACTTTGACTTCGTCACGGAGACGCCGCTCGAGGGCAACTTCGTCTGGGAGCGCGTTCGGAGTCTAGGGCTGCCCAAGGTCTACCTGAGCCCTGGATCCCGCAGCCGTGACGACCTGGGAGGGGACAAGAGGCCCAGTACTTCCTCTGCCCTACCGGTCGCCACCATGGTGAGCAAGGGCGAGGAGCTGTT	1503
CCGGGTCCTTCTTGTGTTTCAGCCACAGGCACCATGTCCAATCCTGGTGATGTCCGACCTGTTCCGCACAGGAGCAAAGTGTGCCGTTGTCTCTTCGGTCCCGTGGACAGTGAGCAGTTGCGCCGTGATTGCGATGCGCTCATGGCGGGCTGTCTCCAGGAGGCCCGAGAACGGTGGAACTTTGACTTCGTCACGGAGACGCCGCTCGAGGGCAACTTCGTCTGGGAGCGCGTTCGGAGCCTAGGGCTGCCCAAGGTCTACCTGAGCCCTGGGTCCCGCAGCCGTGACGACCTGGGAGGGGACAAGAGGCCCAGTACTTCCTCTGCCCTACCGGTCGCCACCATGGTGAGCAAGGGCGAGGAGCTGTT	1475
CCGGGTCCTTCTTGTGTTTCAGCCACAGGCACCATGTCCAATCCTGGTGATGTCCGACCTGTTCCGCACAGGAGCAAAGTGTGCCGTTGTCTCTTCGGTCCCGTGGACAGTGAGCAGTTGCGCCGTGATTGCGATGCGCTCATGGCGGGCTGTCTCCAGGAGGCCCGAGAACGGTGGAACTTTGACTTCGTCACGGAGACGCCGCTCGAGGGCAACTTCGTCTGGGAGCGCGTTCGGAGTCTAGGGCTGCCCAAGGTCTACCTGAGCCCTGGATCCCGCAGCCGTGACGACCTGGGAGGGGACAAGAGGCCCAGTACTTCCTCTGCCCTACCGGTCGCCACCATGGTGAGCAAGGGCGAGGAGCTGTT	1464
CCGGGTCCTTCTTGTGTTTCAGCCACAGGCACCATGTCCAATCCTGGTGATGTCCGACCTGTTCCGCACAGGAGCAAAGTGTGCCGTTGTCTCTTCGGTCCCGTGGACAGTGAGCAGTTGCGCCGTGATTGCGATGCGCTCATGGCGGGCTGTCTCCAGGAGGCCCGAGAACGCTGGAACTTTGACTTCGTCACGGAGACGCCGCTCGAGGGCAACTTCGTCTGGGAGCGCGTTCGGAGTCTAGGGCTGCCCAAGGTCTACCTGAGCCCTGGATCCCGCAGCCGTGACGACCTGGGAGGGGACAAGAGGCCCAGTACTTCCTCTGCCCTACCGGTCGCCACCATGGTGAGCAAGGGCGAGGAGCTGTT	1425
CCGGGTCCTTCTTGTGTTTCAGCCACAGGCACCATGTCCAATCCTGGTGATGTCCGACCTGTTCCGCACAGGAGCAAAGTGTGCCGTTGTCTCTTCGGTCCCGTGGATAGTGAGCAGTTGCGCCGTGATTGCGATGCGCTGATGGCGGGCTGTCTCCAGGAGGCCCGAGAACGCTGGAACTTTGACTTCGTCACGGAGACGCCGCTCGAGGGCAACTTCGTCTGGGAGCGCGTTCGGAGTCTAGGGCTGCCCAAGGTCTACCTGAGCCCTGGGTCCCGCAGCCGTGACGACCTGGGAGGGGACAAGAGGCCCAGTACTTCCTCTGCCCTACCGGTCGCCACCATGGTGAGCAAGGGCGAGGAGCTGTT	1347
CCGGGTCCTTCTTGTGTTTCAGCCACAGGCACCATGTCCAATCCTGGTGATGTCCGACCTGTTCCGCACAGGAGTAAAGTGTGCCGTTGTCTCTTCGGTCCCGTGGATAGTGAGCAGTTGCGCCGTGATTGCGATGCGCTCATGGCGGGCTGTCTCCAGGAGGCCCGAGAACGGTGGAACTTTGACTTCGTCACGGAGACGCCGCTGGAGGGCAACTTCGTCTGGGAGCGCGTTCGGAGCCTAGGGCTGCCCAAGGTCTACCTGAGCCCTGGATCCCGCAGCCGTGACGACCTGGGAGGGGACAAAAGGCCCAGTACTTCCTCTGCCCTACCGGTCGCCACCATGGTGAGCAAGGGCGAGGAGCTGTT	1338
CCGGGTCCTTCTTGTGTTTCAGCCACAGGCACCATGTCCAATCCTGGTGATGTCCGACCTGTTCCGCACAGGAGCAAAGTGTGCCGTTGTCTCTTCGGTCCCGTGGATAGTGAGCAGTTGCGCCGTGATTGCGATGCGCTGATGGCGGGCTGTCTCCAGGAGGCCCGAGAACGGTGGAACTTTGACTTCGTCACGGAGACGCCGCTGGAGGGCAACTTCGTCTGGGAGCGCGTTCGGAGCCTAGGGCTGCCCAAGGTCTACCTGAGCCCTGGGTCCCGCAGCCGTGACGACCTGGGAGGGGACAAGAGGCCCAGTACTTCCTCTGCCCTACCGGTCGCCACCATGGTGAGCAAGGGCGAGGAGCTGTT	1323
CCGGGTCCTTCTTGTGTTTCAGCCACAGGCACCATGTCTAATCCTGGTGATGTCCGACCTGTTCCGCACAGGAGTAAAGTGTGCCGTTGTCTCTTCGGTCCCGTGGATAGTGAGCAGTTGCGCCGTGATTGCGATGCGCTGATGGCGGGCTGTCTCCAGGAGGCCCGAGAACGCTGGAACTTTGACTTCGTCACGGAGACGCCGCTCGAGGGCAACTTCGTCTGGGAGCGCGTTCGGAGTCTAGGGCTGCCCAAGGTCTACCTGAGCCCTGGATCCCGCAGCCGTGACGACCTGGGAGGGGACAAAAGGCCCAGTACTTCCTCTGCCCTACCGGTCGCCACCATGGTGAGCAAGGGCGAGGAGCTGTT	1319
CCGGGTCCTTCTTGTGTTTCAGCCACAGGCACCATGTCCAATCCTGGTGATGTCCGACCTGTTCCGCACAGGAGCAAAGTGTGCCGTTGTCTCTTCGGTCCCGTGGATAGTGAGCAGTTGCGCCGTGATTGCGATGCGCTCATGGCGGGCTGTCTCCAGGAGGCCCGAGAACGGTGGAACTTTGACTTCGTCACGGAGACGCCGCTGGAGGGCAACTTCGTCTGGGAGCGCGTTCGGAGCCTAGGGCTGCCCAAGGTCTACCTGAGCCCTGGGTCCCGCAGCCGTGACGACCTGGGAGGGGACAAGAGGCCCAGTACTTCCTCTGCCCTACCGGTCGCCACCATGGTGAGCAAGGGCGAGGAGCTGTT	1304
CCGGGTCCTTCTTGTGTTTCAGCCACAGGCACCATGTCCAATCCTGGTGATGTCCGACCTGTTCCGCACAGGAGCAAAGTGTGCCGTTGTCTCTTCGGTCCCGTGGACAGTGAGCAGTTGCGCCGTGATTGCGATGCGCTCATGGCGGGCTGTCTCCAGGAGGCCCGAGAACGCTGGAACTTTGACTTCGTCACGGAGACGCCGCTCGAGGGCAACTTCGTCTGGGAGCGCGTTCGGAGTCTAGGGCTGCCCAAGGTCTACCTGAGCCCTGGGTCCCGCAGCCGTGACGACCTGGGAGGGGACAAGAGGCCCAGTACTTCCTCTGCCCTACCGGTCGCCACCATGGTGAGCAAGGGCGAGGAGCTGTT	1298
CCGGGTCCTTCTTGTGTTTCAGCCACAGGCACCATGTCCAATCCTGGTGATGTCCGACCTGTTCCGCACAGGAGCAAAGTGTGCCGTTGTCTCTTCGGTCCCGTGGACAGTGAGCAGTTGCGCCGTGATTGCGATGCGCTCATGGCGGGCTGTCTCCAGGAGGCCCGAGAACGGTGGAACTTTGACTTCGTCACGGAGACGCCGCTCGAGGGCAACTTCGTCTGGGAGCGCGTTCGGAGTCTAGGGCTGCCCAAGGTCTACCTGAGCCCTGGGTCCCGCAGCCGTGACGACCTGGGAGGGGACAAGAGGCCCAGTACTTCCTCTGCCCTACCGGTCGCCACCATGGTGAGCAAGGGCGAGGAGCTGTT	1297
CCGGGTCCTTCTTGTGTTTCAGCCACAGGCACCATGTCCAATCCTGGTGATGTCCGACCTGTTCCGCACAGGAGTAAAGTGTGCCGTTGTCTCTTCGGTCCCGTGGACAGTGAGCAGTTGCGCCGTGATTGCGATGCGCTCATGGCGGGCTGTCTCCAGGAGGCCCGAGAACGGTGGAACTTTGACTTCGTCACGGAGACGCCGCTGGAGGGCAACTTCGTCTGGGAGCGCGTTCGGAGCCTAGGGCTGCCCAAGGTCTACCTGAGCCCTGGATCCCGCAGCCGTGACGACCTGGGAGGGGACAAAAGGCCCAGTACTTCCTCTGCCCTACCGGTCGCCACCATGGTGAGCAAGGGCGAGGAGCTGTT	1236
CCGGGTCCTTCTTGTGTTTCAGCCACAGGCACCATGTCCAATCCTGGTGATGTCCGACCTGTTCCGCACAGGAGCAAAGTGTGCCGTTGTCTCTTCGGTCCCGTGGACAGTGAGCAGTTGCGCCGTGATTGCGATGCGCTGATGGCGGGCTGTCTCCAGGAGGCCCGAGAACGGTGGAACTTTGACTTCGTCACGGAGACGCCGCTCGAGGGCAACTTCGTCTGGGAGCGCGTTCGGAGTCTAGGGCTGCCCAAGGTCTACCTGAGCCCTGGATCCCGCAGCCGTGACGACCTGGGAGGGGACAAAAGGCCCAGTACTTCCTCTGCCCTACCGGTCGCCACCATGGTGAGCAAGGGCGAGGAGCTGTT	1169
CCGGGTCCTTCTTGTGTTTCAGCCACAGGCACCATGTCCAATCCTGGTGATGTCCGACCTGTTCCGCACAGGAGCAAAGTGTGCCGTTGTCTCTTCGGTCCCGTGGACAGTGAGCAGTTGCGCCGTGATTGCGATGCGCTCATGGCGGGCTGTCTCCAGGAGGCCCGAGAACGGTGGAACTTTGACTTCGTCACGGAGACGCCGCTGGAGGGCAACTTCGTCTGGGAGCGCGTTCGGAGCCTAGGGCTGCCCAAGGTCTACCTGAGCCCTGGATCCCGCAGCCGTGACGACCTGGGAGGGGACAAGAGGCCCAGTACTTCCTCTGCCCTACCGGTCGCCACCATGGTGAGCAAGGGCGAGGAGCTGTT	1147
CCGGG-CCTTCTTGTGTTTCAGCCACAGGCACCATGTCCAATCCTGGTGATGTCCGACCTGTTCCGCACAGGAGTAAAGTGTGCCGTTGTCTCTTCGGTCCCGTGGATAGTGAGCAGTTGCGCCGTGATTGCGATGCGCTGATGGCGGGCTGTCTCCAGGAGGCCCGAGAACGCTGGAACTTTGACTTCGTCACGGAGACGCCGCTCGAGGGCAACTTCGTCTGGGAGCGCGTTCGGAGTCTAGGGCTGCCCAAGGTCTACCTGAGCCCTGGATCCCGCAGCCGTGACGACCTGGGAGGGGACAAAAGGCCCAGTACTTCCTCTGCCCTACCGGTCGCCACCATGGTGAGCAAGGGCGAGGAGCTGTT	1037
CCGGGTCCTTCTTGTGTTTCAGCCACAGGCACCATGTCCAATCCTGGTGATGTCCGACCTGTTCCGCACAGGAGCAAAGTGTGCCGTTGTCTCTTCGGTCCCGTGGACAGTGAGCAGTTGCGCCGTGATTGCGATGCGCTGATGGCGGGCTGTCTCCAGGAGGCCCGAGAACGGTGGAACTTTGACTTCGTCACGGAGACGCCGCTGGAGGGCAACTTCGTCTGGGAGCGCGTTCGGAGTCTAGGGCTGCCCAAGGTCTACCTGAGCCCTGGATCCCGCAGCCGTGACGACCTGGGAGGGGACAAAAGGCCCAGTACTTCCTCTGCCCTACCGGTCGCCACCATGGTGAGCAAGGGCGAGGAGCTGTT	984
CCGGGT-CTTCTTGTGTTTCAGCCACAGGCACCATGTCCAATCCTGGTGATGTCCGACCTGTTCCGCACAGGAGCAAAGTGTGCCGTTGTCTCTTCGGTCCCGTGGACAGTGAGCAGTTGCGCCGTGATTGCGATGCGCTCATGGCGGGCTGTCTCCAGGAGGCCCGAGAACGGTGGAACTTTGACTTCGTCACGGAGACGCCGCTGGAGGGCAACTTCGTCTGGGAGCGCGTTCGGAGCCTAGGGCTGCCCAAGGTCTACCTGAGCCCTGGGTCCCGCAGCCGTGACGACCTGGGAGGGGACAAGAGGCCCAGTACTTCCTCTGCCCTACCGGTCGCCACCATGGTGAGCAAGGGCGAGGAGCTGTT	905
CCGGGTCCTTCTTGTGTTTCAGCCACAGGCACCATGTCCAATCCTGGTGATGTCCGACCTGTTCCGCACAGGAGTAAAGTGTGCCGTTGTCTCTTCGGTCCCGTGGATAGTGAGCAGTTGCGCCGTGATTGCGATGCGCTGATGGCGGGCTGTCTCCAGGAGGCCCGAGAACGCTGGAACTTTGACTTCGTCACGGAGACGCCGCTCGAGGGCAACTTCGTCTGGGAGCGCGTTCGGAGTCTAGGGCTGCCCAAGGTCTACCTGAGCCCTGGATCCCGCAGCCGTGACGACCTGGGAGGGGACAAAAGGCCCAGTACGTCCTCTGCCCTACCGGTCGCCACCATGGTGAGCAAGGGCGAGGAGCTGTT	815
CCGGGTCCTTCTTGTGTTTCAGCCACAGGCACCATGTCCAATCCTGGTGATGTCCGACCTGTTCCGCACAGGAGCAAAGTGTGCCGTTGTCTCTTCGGTCCCGTGGACAGTGAGCAGTTGCGCCGTGATTGCGATGCGCTGATGGCGGGCTGTCTCCAGGAGGCCCGAGAACGCTGGAACTTTGACTTCGTCACGGAGACGCCGCTGGAGGGCAACTTCGTCTGGGAGCGCGTTCGGAGTCTAGGGCTGCCCAAGGTCTACCTGAGCCCTGGATCCCGCAGCCGTGACGACCTGGGAGGGGACAAAAGGCCCAGTACTTCCTCTGCCCTACCGGTCGCCACCATGGTGAGCAAGGGCGAGGAGCTGTT	710

## Sheet: Mlh1-16bp-3
All reads representing ≥0.1% of the total reads for Mlh1-/- 16bp (Sample #3 of 3)
TargetSequence	Reads
CCGGGTCCTTCTTGTGTTTCAGCCACAGGCACCATGTCCAATCCTGGTGATGTCCGACCTGTTCCGCACAGGAGTAAAGTGTGCCGTTGTCTCTTCGGTCCCGTGGATAGTGAGCAGTTGCGCCGTGATTGCGATGCGCTGATGGCGGGCTGTCTCCAGGAGGCCCGAGAACGCTGGAACTTTGACTTCGTCACGGAGACGCCGCTCGAGGGCAACTTCGTCTGGGAGCGCGTTCGGAGTCTAGGGCTGCCCAAGGTCTACCTGAGCCCTGGATCCCGCAGCCGTGACGACCTGGGAGGGGACAAAAGGCCCAGTACTTCCTCTGCCCTACCGGTCGCCACCATGGTGAGCAAGGGCGAGGAGCTGTT	103201
CCGGGTCCTTCTTGTGTTTCAGCCACAGGCACCATGTCCAATCCTGGTGATGTCCGACCTGTTCCGCACAGGAGCAAAGTGTGCCGTTGTCTCTTCGGTCCCGTGGACAGTGAGCAGTTGCGCCGTGATTGCGATGCGCTCATGGCGGGCTGTCTCCAGGAGGCCCGAGAACGGTGGAACTTTGACTTCGTCACGGAGACGCCGCTGGAGGGCAACTTCGTCTGGGAGCGCGTTCGGAGCCTAGGGCTGCCCAAGGTCTACCTGAGCCCTGGGTCCCGCAGCCGTGACGACCTGGGAGGGGACAAGAGGCCCAGTACTTCCTCTGCCCTACCGGTCGCCACCATGGTGAGCAAGGGCGAGGAGCTGTT	32098
CCGGGTCCTTCTTGTGTTTCAGCCACAGGCACCATGTCCAATCCTGGTGATGTCCGACCTGTTCCGCACAGGAGCAAAGTGTGCCGTTGTCTCTTCGGTCCCGTGGATAGTGAGCAGTTGCGCCGTGATTGCGATGCGCTGATGGCGGGCTGTCTCCAGGAGGCCCGAGAACGCTGGAACTTTGACTTCGTCACGGAGACGCCGCTCGAGGGCAACTTCGTCTGGGAGCGCGTTCGGAGTCTAGGGCTGCCCAAGGTCTACCTGAGCCCTGGATCCCGCAGCCGTGACGACCTGGGAGGGGACAAAAGGCCCAGTACTTCCTCTGCCCTACCGGTCGCCACCATGGTGAGCAAGGGCGAGGAGCTGTT	26343
CCGGGTCCTTCTTGTGTTTCAGCCACAGGCACCATGTCCAATCCTGGTGATGTCCGACCTGTTCCGCACAGGAGCAAAGTGTGCCGTTGTCTCTTCGGTCCCGTGGACAGTGAGCAGTTGCGCCGTGATTGCGATGCGCTGATGGCGGGCTGTCTCCAGGAGGCCCGAGAACGCTGGAACTTTGACTTCGTCACGGAGACGCCGCTCGAGGGCAACTTCGTCTGGGAGCGCGTTCGGAGTCTAGGGCTGCCCAAGGTCTACCTGAGCCCTGGATCCCGCAGCCGTGACGACCTGGGAGGGGACAAAAGGCCCAGTACTTCCTCTGCCCTACCGGTCGCCACCATGGTGAGCAAGGGCGAGGAGCTGTT	16671
CCGGGTCCTTCTTGTGTTTCAGCCACAGGCACCATGTCCAATCCTGGTGATGTCCGACCTGTTCCGCACAGGAGCAAAGTGTGCCGTTGTCTCTTCGGTCCCGTGGACAGTGAGCAGTTGCGCCGTGATTGCGATGCGCTCATGGCGGGCTGTCTCCAGGAGGCCCGAGAACGGTGGAACTTTGACTTCGTCACGGAGACGCCGCTGGAGGGCAACTTCGTCTGGGAGCGCGTTCGGAGTCTAGGGCTGCCCAAGGTCTACCTGAGCCCTGGATCCCGCAGCCGTGACGACCTGGGAGGGGACAAAAGGCCCAGTACTTCCTCTGCCCTACCGGTCGCCACCATGGTGAGCAAGGGCGAGGAGCTGTT	14301
CCGGGTCCTTCTTGTGTTTCAGCCACAGGCACCATGTCCAATCCTGGTGATGTCCGACCTGTTCCGCACAGGAGCAAAGTGTGCCGTTGTCTCTTCGGTCCCGTGGACAGTGAGCAGTTGCGCCGTGATTGCGATGCGCTCATGGCGGGCTGTCTCCAGGAGGCCCGAGAACGGTGGAACTTTGACTTCGTCACGGAGACGCCGCTCGAGGGCAACTTCGTCTGGGAGCGCGTTCGGAGTCTAGGGCTGCCCAAGGTCTACCTGAGCCCTGGATCCCGCAGCCGTGACGACCTGGGAGGGGACAAAAGGCCCAGTACTTCCTCTGCCCTACCGGTCGCCACCATGGTGAGCAAGGGCGAGGAGCTGTT	12217
CCGGGTCCTTCTTGTGTTTCAGCCACAGGCACCATGTCCAATCCTGGTGATGTCCGACCTGTTCCGCACAGGAGCAAAGTGTGCCGTTGTCTCTTCGGTCCCGTGGACAGTGAGCAGTTGCGCCGTGATTGCGATGCGCTCATGGCGGGCTGTCTCCAGGAGGCCCGAGAACGGTGGAACTTTGACTTCGTCACGGAGACGCCGCTGGAGGGCAACTTCGTCTGGGAGCGCGTTCGGAGCCTAGGGCTGCCCAAGGTCTACCTGAGCCCTGGGTCCCGCAGCCGTGACGACCTGGGAGGGGACAAAAGGCCCAGTACTTCCTCTGCCCTACCGGTCGCCACCATGGTGAGCAAGGGCGAGGAGCTGTT	11405
CCGGGTCCTTCTTGTGTTTCAGCCACAGGCACCATGTCCAATCCTGGTGATGTCCGACCTGTTCCGCACAGGAGCAAAGTGTGCCGTTGTCTCTTCGGTCCCGTGGACAGTGAGCAGTTGCGCCGTGATTGCGATGCGCTCATGGCGGGCTGTCTCCAGGAGGCCCGAGAACGCTGGAACTTTGACTTCGTCACGGAGACGCCGCTCGAGGGCAACTTCGTCTGGGAGCGCGTTCGGAGTCTAGGGCTGCCCAAGGTCTACCTGAGCCCTGGATCCCGCAGCCGTGACGACCTGGGAGGGGACAAAAGGCCCAGTACTTCCTCTGCCCTACCGGTCGCCACCATGGTGAGCAAGGGCGAGGAGCTGTT	10335
CCGGGTCCTTCTTGTGTTTCAGCCACAGGCACCATGTCCAATCCTGGTGATGTCCGACCTGTTCCGCACAGGAGCAAAGTGTGCCGTTGTCTCTTCGGTCCCGTGGACAGTGAGCAGTTGCGCCGTGATTGCGATGCGCTCATGGCGGGCTGTCTCCAGGAGGCCCGAGAACGGTGGAACTTTGACTTCGTCACGGAGACGCCGCTGGAGGGCAACTTCGTCTGGGAGCGCGTTCGGAGCCTAGGGCTGCCCAAGGTCTACCTGAGCCCTGGATCCCGCAGCCGTGACGACCTGGGAGGGGACAAAAGGCCCAGTACTTCCTCTGCCCTACCGGTCGCCACCATGGTGAGCAAGGGCGAGGAGCTGTT	8850
CCGGGTCCTTCTTGTGTTTCAGCCACAGGCACCATGTCCAATCCTGGTGATGTCCGACCTGTTCCGCACAGGAGTAAAGTGTGCCGTTGTCTCTTCGGTCCCGTGGATAGTGAGCAGTTGCGCCGTGATTGCGATGCGCTGATGGCGGGCTGTCTCCAGGAGGCCCGAGAACGCTGGAACTTTGACTTCGTCACGGAGACGCCGCTCGAGGGCAACTTCGTCTGGGAGCGCGTTCGGAGTCTAGGGCTGCCCAAGGTCTACCTGAGCCCTGGATCCCGCAGCCGTGACGACCTGGGAGGGGACAAGAGGCCCAGTACTTCCTCTGCCCTACCGGTCGCCACCATGGTGAGCAAGGGCGAGGAGCTGTT	6160
CCGGGTCCTTCTTGTGTTTCAGCCACAGGCACCATGTCCAATCCTGGTGATGTCCGACCTGTTCCGCACAGGAGTAAAGTGTGCCGTTGTCTCTTCGGTCCCGTGGATAGTGAGCAGTTGCGCCGTGATTGCGATGCGCTGATGGCGGGCTGTCTCCAGGAGGCCCGAGAACGCTGGAACTTTGACTTCGTCACGGAGACGCCGCTCGAGGGCAACTTCGTCTGGGAGCGCGTTCGGAGCCTAGGGCTGCCCAAGGTCTACCTGAGCCCTGGGTCCCGCAGCCGTGACGACCTGGGAGGGGACAAGAGGCCCAGTACTTCCTCTGCCCTACCGGTCGCCACCATGGTGAGCAAGGGCGAGGAGCTGTT	5087
CCGGGTCCTTCTTGTGTTTCAGCCACAGGCACCATGTCCAATCCTGGTGATGTCCGACCTGTTCCGCACAGGAGTAAAGTGTGCCGTTGTCTCTTCGGTCCCGTGGATAGTGAGCAGTTGCGCCGTGATTGCGATGCGCTGATGGCGGGCTGTCTCCAGGAGGCCCGAGAACGCTGGAACTTTGACTTCGTCACGGAGACGCCGCTCGAGGGCAACTTCGTCTGGGAGCGCGTTCGGAGTCTAGGGCTGCCCAAGGTCTACCTGAGCCCTGGGTCCCGCAGCCGTGACGACCTGGGAGGGGACAAGAGGCCCAGTACTTCCTCTGCCCTACCGGTCGCCACCATGGTGAGCAAGGGCGAGGAGCTGTT	4899
CCGGGTCCTTCTTGTGTTTCAGCCACAGGCACCATGTCCAATCCTGGTGATGTCCGACCTGTTCCGCACAGGAGTAAAGTGTGCCGTTGTCTCTTCGGTCCCGTGGATAGTGAGCAGTTGCGCCGTGATTGCGATGCGCTGATGGCGGGCTGTCTCCAGGAGGCCCGAGAACGCTGGAACTTTGACTTCGTCACGGAGACGCCGCTGGAGGGCAACTTCGTCTGGGAGCGCGTTCGGAGCCTAGGGCTGCCCAAGGTCTACCTGAGCCCTGGGTCCCGCAGCCGTGACGACCTGGGAGGGGACAAGAGGCCCAGTACTTCCTCTGCCCTACCGGTCGCCACCATGGTGAGCAAGGGCGAGGAGCTGTT	4517
CCGGGTCCTTCTTGTGTTTCAGCCACAGGCACCATGTCCAATCCTGGTGATGTCCGACCTGTTCCGCACAGGAGTAAAGTGTGCCGTTGTCTCTTCGGTCCCGTGGATAGTGAGCAGTTGCGCCGTGATTGCGATGCGCTGATGGCGGGCTGTCTCCAGGAGGCCCGAGAACGGTGGAACTTTGACTTCGTCACGGAGACGCCGCTGGAGGGCAACTTCGTCTGGGAGCGCGTTCGGAGCCTAGGGCTGCCCAAGGTCTACCTGAGCCCTGGGTCCCGCAGCCGTGACGACCTGGGAGGGGACAAGAGGCCCAGTACTTCCTCTGCCCTACCGGTCGCCACCATGGTGAGCAAGGGCGAGGAGCTGTT	4009
CCGGGTCCTTCTTGTGTTTCAGCCACAGGCACCATGTCCAATCCTGGTGATGTCCGACCTGTTCCGCACAGGAGTAAAGTGTGCCGTTGTCTCTTCGGTCCCGTGGACAGTGAGCAGTTGCGCCGTGATTGCGATGCGCTCATGGCGGGCTGTCTCCAGGAGGCCCGAGAACGGTGGAACTTTGACTTCGTCACGGAGACGCCGCTGGAGGGCAACTTCGTCTGGGAGCGCGTTCGGAGCCTAGGGCTGCCCAAGGTCTACCTGAGCCCTGGGTCCCGCAGCCGTGACGACCTGGGAGGGGACAAGAGGCCCAGTACTTCCTCTGCCCTACCGGTCGCCACCATGGTGAGCAAGGGCGAGGAGCTGTT	3544
CCGGGTCCTTCTTGTGTTTCAGCCACAGGCACCATGTCCAATCCTGGTGATGTCCGACCTGTTCCGCACAGGAGTAAAGTGTGCCGTTGTCTCTTCGGTCCCGTGGATAGTGAGCAGTTGCGCCGTGATTGCGATGCGCTCATGGCGGGCTGTCTCCAGGAGGCCCGAGAACGGTGGAACTTTGACTTCGTCACGGAGACGCCGCTGGAGGGCAACTTCGTCTGGGAGCGCGTTCGGAGCCTAGGGCTGCCCAAGGTCTACCTGAGCCCTGGGTCCCGCAGCCGTGACGACCTGGGAGGGGACAAGAGGCCCAGTACTTCCTCTGCCCTACCGGTCGCCACCATGGTGAGCAAGGGCGAGGAGCTGTT	3428
CCGGGTCCTTCTTGTGTTTCAGCCACAGGCACCATGTCCAATCCTGGTGATGTCCGACCTGTTCCGCACAGGAGTAAAGTGTGCCGTTGTCTCTTCGGTCCCGTGGATAGTGAGCAGTTGCGCCGTGATTGCGATGCGCTGATGGCGGGCTGTCTCCAGGAGGCCCGAGAACGCTGGAACTTTGACTTCGTCACGGAGACGCCGCTGGAGGGCAACTTCGTCTGGGAGCGCGTTCGGAGTCTAGGGCTGCCCAAGGTCTACCTGAGCCCTGGATCCCGCAGCCGTGACGACCTGGGAGGGGACAAAAGGCCCAGTACTTCCTCTGCCCTACCGGTCGCCACCATGGTGAGCAAGGGCGAGGAGCTGTT	3165
CCGGGTCCTTCTTGTGTTTCAGCCACAGGCACCATGTCCAATCCTGGTGATGTCCGACCTGTTCCGCACAGGAGTAAAGTGTGCCGTTGTCTCTTCGGTCCCGTGGATAGTGAGCAGTTGCGCCGTGATTGCGATGCGCTCATGGCGGGCTGTCTCCAGGAGGCCCGAGAACGCTGGAACTTTGACTTCGTCACGGAGACGCCGCTCGAGGGCAACTTCGTCTGGGAGCGCGTTCGGAGTCTAGGGCTGCCCAAGGTCTACCTGAGCCCTGGATCCCGCAGCCGTGACGACCTGGGAGGGGACAAAAGGCCCAGTACTTCCTCTGCCCTACCGGTCGCCACCATGGTGAGCAAGGGCGAGGAGCTGTT	2979
CCGGGTCCTTCTTGTGTTTCAGCCACAGGCACCATGTCCAATCCTGGTGATGTCCGACCTGTTCCGCACAGGAGTAAAGTGTGCCGTTGTCTCTTCGGTCCCGTGGACAGTGAGCAGTTGCGCCGTGATTGCGATGCGCTGATGGCGGGCTGTCTCCAGGAGGCCCGAGAACGCTGGAACTTTGACTTCGTCACGGAGACGCCGCTCGAGGGCAACTTCGTCTGGGAGCGCGTTCGGAGTCTAGGGCTGCCCAAGGTCTACCTGAGCCCTGGATCCCGCAGCCGTGACGACCTGGGAGGGGACAAAAGGCCCAGTACTTCCTCTGCCCTACCGGTCGCCACCATGGTGAGCAAGGGCGAGGAGCTGTT	2648
CCGGGTCCTTCTTGTGTTTCAGCCACAGGCACCATGTCCAATCCTGGTGATGTCCGACCTGTTCCGCACAGGAGTAAAGTGTGCCGTTGTCTCTTCGGTCCCGTGGATAGTGAGCAGTTGCGCCGTGATTGCGATGCGCTGATGGCGGGCTGTCTCCAGGAGGCCCGAGAACGGTGGAACTTTGACTTCGTCACGGAGACGCCGCTCGAGGGCAACTTCGTCTGGGAGCGCGTTCGGAGTCTAGGGCTGCCCAAGGTCTACCTGAGCCCTGGATCCCGCAGCCGTGACGACCTGGGAGGGGACAAAAGGCCCAGTACTTCCTCTGCCCTACCGGTCGCCACCATGGTGAGCAAGGGCGAGGAGCTGTT	2511
CCGGGTCCTTCTTGTGTTTCAGCCACAGGCACCATGTCCAATCCTGGTGATGTCCGACCTGTTCCGCACAGGAGTAAAGTGTGCCGTTGTCTCTTCGGTCCCGTGGATAGTGAGCAGTTGCGCCGTGATTGCGATGCGCTGATGGCGGGCTGTCTCCAGGAGGCCCGAGAACGCTGGAACTTTGACTTCGTCACGGAGACGCCGCTCGAGGGCAACTTCGTCTGGGAGCGCGTTCGGAGCCTAGGGCTGCCCAAGGTCTACCTGAGCCCTGGATCCCGCAGCCGTGACGACCTGGGAGGGGACAAAAGGCCCAGTACTTCCTCTGCCCTACCGGTCGCCACCATGGTGAGCAAGGGCGAGGAGCTGTT	2496
CCGGGTCCTTCTTGTGTTTCAGCCACAGGCACCATGTCCAATCCTGGTGATGTCCGACCTGTTCCGCACAGGAGTAAAGTGTGCCGTTGTCTCTTCGGTCCCGTGGATAGTGAGCAGTTGCGCCGTGATTGCGATGCGCTGATGGCGGGCTGTCTCCAGGAGGCCCGAGAACGGTGGAACTTTGACTTCGTCACGGAGACGCCGCTGGAGGGCAACTTCGTCTGGGAGCGCGTTCGGAGTCTAGGGCTGCCCAAGGTCTACCTGAGCCCTGGATCCCGCAGCCGTGACGACCTGGGAGGGGACAAAAGGCCCAGTACTTCCTCTGCCCTACCGGTCGCCACCATGGTGAGCAAGGGCGAGGAGCTGTT	2480
CCGGGTCCTTCTTGTGTTTCAGCCACAGGCACCATGTCCAATCCTGGTGATGTCCGACCTGTTCCGCACAGGAGTAAAGTGTGCCGTTGTCTCTTCGGTCCCGTGGATAGTGAGCAGTTGCGCCGTGATTGCGATGCGCTGATGGCGGGCTGTCTCCAGGAGGCCCGAGAACGCTGGAACTTTGACTTCGTCACGGAGACGCCGCTCGAGGGCAACTTCGTCTGGGAGCGCGTTCGGAGTCTAGGGCTGCCCAAGGTCTACCTGAGCCCTGGGTCCCGCAGCCGTGACGACCTGGGAGGGGACAAAAGGCCCAGTACTTCCTCTGCCCTACCGGTCGCCACCATGGTGAGCAAGGGCGAGGAGCTGTT	2441
CCGGGTCCTTCTTGTGTTTCAGCCACAGGCACCATGTCCAATCCTGGTGATGTCCGACCTGTTCCGCACAGGAGTAAAGTGTGCCGTTGTCTCTTCGGTCCCGTGGATAGTGAGCAGTTGCGCCGTGATTGCGATGCGCTGATGGCGGGCTGTCTCCAGGAGGCCCGAGAACGCTGGAACTTTGACTTCGTCACGGAGACGCCGCTCGAGGGCAACTTCGTCTGGGAGCGCGTTCGGAGCCTAGGGCTGCCCAAGGTCTACCTGAGCCCTGGGTCCCGCAGCCGTGACGACCTGGGAGGGGACAAAAGGCCCAGTACTTCCTCTGCCCTACCGGTCGCCACCATGGTGAGCAAGGGCGAGGAGCTGTT	2329
CCGGGTCCTTCTTGTGTTTCAGCCACAGGCACCATGTCCAATCCTGGTGATGTCCGACCTGTTCCGCACAGGAGCAAAGTGTGCCGTTGTCTCTTCGGTCCCGTGGACAGTGAGCAGTTGCGCCGTGATTGCGATGCGCTGATGGCGGGCTGTCTCCAGGAGGCCCGAGAACGGTGGAACTTTGACTTCGTCACGGAGACGCCGCTGGAGGGCAACTTCGTCTGGGAGCGCGTTCGGAGCCTAGGGCTGCCCAAGGTCTACCTGAGCCCTGGGTCCCGCAGCCGTGACGACCTGGGAGGGGACAAGAGGCCCAGTACTTCCTCTGCCCTACCGGTCGCCACCATGGTGAGCAAGGGCGAGGAGCTGTT	2201
CCGGGTCCTTCTTGTGTTTCAGCCACAGGCACCATGTCCAATCCTGGTGATGTCCGACCTGTTCCGCACAGGAGTAAAGTGTGCCGTTGTCTCTTCGGTCCCGTGGATAGTGAGCAGTTGCGCCGTGATTGCGATGCGCTCATGGCGGGCTGTCTCCAGGAGGCCCGAGAACGGTGGAACTTTGACTTCGTCACGGAGACGCCGCTCGAGGGCAACTTCGTCTGGGAGCGCGTTCGGAGTCTAGGGCTGCCCAAGGTCTACCTGAGCCCTGGATCCCGCAGCCGTGACGACCTGGGAGGGGACAAAAGGCCCAGTACTTCCTCTGCCCTACCGGTCGCCACCATGGTGAGCAAGGGCGAGGAGCTGTT	2147
CCGGGTCCTTCTTGTGTTTCAGCCACAGGCACCATGTCCAATCCTGGTGATGTCCGACCTGTTCCGCACAGGAGTAAAGTGTGCCGTTGTCTCTTCGGTCCCGTGGATAGTGAGCAGTTGCGCCGTGATTGCGATGCGCTCATGGCGGGCTGTCTCCAGGAGGCCCGAGAACGGTGGAACTTTGACTTCGTCACGGAGACGCCGCTGGAGGGCAACTTCGTCTGGGAGCGCGTTCGGAGTCTAGGGCTGCCCAAGGTCTACCTGAGCCCTGGATCCCGCAGCCGTGACGACCTGGGAGGGGACAAAAGGCCCAGTACTTCCTCTGCCCTACCGGTCGCCACCATGGTGAGCAAGGGCGAGGAGCTGTT	2036
CCGGGTCCTTCTTGTGTTTCAGCCACAGGCACCATGTCCAATCCTGGTGATGTCCGACCTGTTCCGCACAGGAGTAAAGTGTGCCGTTGTCTCTTCGGTCCCGTGGATAGTGAGCAGTTGCGCCGTGATTGCGATGCGCTGATGGCGGGCTGTCTCCAGGAGGCCCGAGAACGCTGGAACTTTGACTTCGTCACGGAGACGCCGCTGGAGGGCAACTTCGTCTGGGAGCGCGTTCGGAGCCTAGGGCTGCCCAAGGTCTACCTGAGCCCTGGGTCCCGCAGCCGTGACGACCTGGGAGGGGACAAAAGGCCCAGTACTTCCTCTGCCCTACCGGTCGCCACCATGGTGAGCAAGGGCGAGGAGCTGTT	1946
CCGGGTCCTTCTTGTGTTTCAGCCACAGGCACCATGTCCAATCCTGGTGATGTCCGACCTGTTCCGCACAGGAGTAAAGTGTGCCGTTGTCTCTTCGGTCCCGTGGACAGTGAGCAGTTGCGCCGTGATTGCGATGCGCTCATGGCGGGCTGTCTCCAGGAGGCCCGAGAACGGTGGAACTTTGACTTCGTCACGGAGACGCCGCTGGAGGGCAACTTCGTCTGGGAGCGCGTTCGGAGTCTAGGGCTGCCCAAGGTCTACCTGAGCCCTGGATCCCGCAGCCGTGACGACCTGGGAGGGGACAAAAGGCCCAGTACTTCCTCTGCCCTACCGGTCGCCACCATGGTGAGCAAGGGCGAGGAGCTGTT	1846
CCGGGTCCTTCTTGTGTTTCAGCCACAGGCACCATGTCCAATCCTGGTGATGTCCGACCTGTTCCGCACAGGAGTAAAGTGTGCCGTTGTCTCTTCGGTCCCGTGGATAGTGAGCAGTTGCGCCGTGATTGCGATGCGCTGATGGCGGGCTGTCTCCAGGAGGCCCGAGAACGCTGGAACTTTGACTTCGTCACGGAGACGCCGCTGGAGGGCAACTTCGTCTGGGAGCGCGTTCGGAGCCTAGGGCTGCCCAAGGTCTACCTGAGCCCTGGATCCCGCAGCCGTGACGACCTGGGAGGGGACAAAAGGCCCAGTACTTCCTCTGCCCTACCGGTCGCCACCATGGTGAGCAAGGGCGAGGAGCTGTT	1843
CCGGGTCCTTCTTGTGTTTCAGCCACAGGCACCATGTCCAATCCTGGTGATGTCCGACCTGTTCCGCACAGGAGTAAAGTGTGCCGTTGTCTCTTCGGTCCCGTGGACAGTGAGCAGTTGCGCCGTGATTGCGATGCGCTCATGGCGGGCTGTCTCCAGGAGGCCCGAGAACGGTGGAACTTTGACTTCGTCACGGAGACGCCGCTCGAGGGCAACTTCGTCTGGGAGCGCGTTCGGAGTCTAGGGCTGCCCAAGGTCTACCTGAGCCCTGGATCCCGCAGCCGTGACGACCTGGGAGGGGACAAAAGGCCCAGTACTTCCTCTGCCCTACCGGTCGCCACCATGGTGAGCAAGGGCGAGGAGCTGTT	1760
CCGGGTCCTTCTTGTGTTTCAGCCACAGGCACCATGTCCAATCCTGGTGATGTCCGACCTGTTCCGCACAGGAGCAAAGTGTGCCGTTGTCTCTTCGGTCCCGTGGATAGTGAGCAGTTGCGCCGTGATTGCGATGCGCTGATGGCGGGCTGTCTCCAGGAGGCCCGAGAACGCTGGAACTTTGACTTCGTCACGGAGACGCCGCTCGAGGGCAACTTCGTCTGGGAGCGCGTTCGGAGTCTAGGGCTGCCCAAGGTCTACCTGAGCCCTGGATCCCGCAGCCGTGACGACCTGGGAGGGGACAAGAGGCCCAGTACTTCCTCTGCCCTACCGGTCGCCACCATGGTGAGCAAGGGCGAGGAGCTGTT	1744
CCGGGTCCTTCTTGTGTTTCAGCCACAGGCACCATGTCCAATCCTGGTGATGTCCGACCTGTTCCGCACAGGAGTAAAGTGTGCCGTTGTCTCTTCGGTCCCGTGGACAGTGAGCAGTTGCGCCGTGATTGCGATGCGCTCATGGCGGGCTGTCTCCAGGAGGCCCGAGAACGCTGGAACTTTGACTTCGTCACGGAGACGCCGCTCGAGGGCAACTTCGTCTGGGAGCGCGTTCGGAGTCTAGGGCTGCCCAAGGTCTACCTGAGCCCTGGATCCCGCAGCCGTGACGACCTGGGAGGGGACAAAAGGCCCAGTACTTCCTCTGCCCTACCGGTCGCCACCATGGTGAGCAAGGGCGAGGAGCTGTT	1668
CCGGGTCCTTCTTGTGTTTCAGCCACAGGCACCATGTCCAATCCTGGTGATGTCCGACCTGTTCCGCACAGGAGTAAAGTGTGCCGTTGTCTCTTCGGTCCCGTGGATAGTGAGCAGTTGCGCCGTGATTGCGATGCGCTGATGGCGGGCTGTCTCCAGGAGGCCCGAGAACGGTGGAACTTTGACTTCGTCACGGAGACGCCGCTGGAGGGCAACTTCGTCTGGGAGCGCGTTCGGAGCCTAGGGCTGCCCAAGGTCTACCTGAGCCCTGGGTCCCGCAGCCGTGACGACCTGGGAGGGGACAAAAGGCCCAGTACTTCCTCTGCCCTACCGGTCGCCACCATGGTGAGCAAGGGCGAGGAGCTGTT	1621
CCGGGTCCTTCTTGTGTTTCAGCCACAGGCACCATGTCCAATCCTGGTGATGTCCGACCTGTTCCGCACAGGAGTAAAGTGTGCCGTTGTCTCTTCGGTCCCGTGGATAGTGAGCAGTTGCGCCGTGATTGCGATGCGCTGATGGCGGGCTGTCTCCAGGAGGCCCGAGAACGGTGGAACTTTGACTTCGTCACGGAGACGCCGCTGGAGGGCAACTTCGTCTGGGAGCGCGTTCGGAGCCTAGGGCTGCCCAAGGTCTACCTGAGCCCTGGATCCCGCAGCCGTGACGACCTGGGAGGGGACAAAAGGCCCAGTACTTCCTCTGCCCTACCGGTCGCCACCATGGTGAGCAAGGGCGAGGAGCTGTT	1478
CCGGGTCCTTCTTGTGTTTCAGCCACAGGCACCATGTCCAATCCTGGTGATGTCCGACCTGTTCCGCACAGGAGCAAAGTGTGCCGTTGTCTCTTCGGTCCCGTGGATAGTGAGCAGTTGCGCCGTGATTGCGATGCGCTGATGGCGGGCTGTCTCCAGGAGGCCCGAGAACGCTGGAACTTTGACTTCGTCACGGAGACGCCGCTCGAGGGCAACTTCGTCTGGGAGCGCGTTCGGAGCCTAGGGCTGCCCAAGGTCTACCTGAGCCCTGGGTCCCGCAGCCGTGACGACCTGGGAGGGGACAAGAGGCCCAGTACTTCCTCTGCCCTACCGGTCGCCACCATGGTGAGCAAGGGCGAGGAGCTGTT	1421
CCGGGTCCTTCTTGTGTTTCAGCCACAGGCACCATGTCCAATCCTGGTGATGTCCGACCTGTTCCGCACAGGAGCAAAGTGTGCCGTTGTCTCTTCGGTCCCGTGGATAGTGAGCAGTTGCGCCGTGATTGCGATGCGCTGATGGCGGGCTGTCTCCAGGAGGCCCGAGAACGCTGGAACTTTGACTTCGTCACGGAGACGCCGCTCGAGGGCAACTTCGTCTGGGAGCGCGTTCGGAGTCTAGGGCTGCCCAAGGTCTACCTGAGCCCTGGGTCCCGCAGCCGTGACGACCTGGGAGGGGACAAGAGGCCCAGTACTTCCTCTGCCCTACCGGTCGCCACCATGGTGAGCAAGGGCGAGGAGCTGTT	1398
CCGGGTCCTTCTTGTGTTTCAGCCACAGGCACCATGTCCAATCCTGGTGATGTCCGACCTGTTCCGCACAGGAGCAAAGTGTGCCGTTGTCTCTTCGGTCCCGTGGATAGTGAGCAGTTGCGCCGTGATTGCGATGCGCTGATGGCGGGCTGTCTCCAGGAGGCCCGAGAACGCTGGAACTTTGACTTCGTCACGGAGACGCCGCTGGAGGGCAACTTCGTCTGGGAGCGCGTTCGGAGCCTAGGGCTGCCCAAGGTCTACCTGAGCCCTGGGTCCCGCAGCCGTGACGACCTGGGAGGGGACAAGAGGCCCAGTACTTCCTCTGCCCTACCGGTCGCCACCATGGTGAGCAAGGGCGAGGAGCTGTT	1387
CCGGGT-CTTCTTGTGTTTCAGCCACAGGCACCATGTCCAATCCTGGTGATGTCCGACCTGTTCCGCACAGGAGTAAAGTGTGCCGTTGTCTCTTCGGTCCCGTGGATAGTGAGCAGTTGCGCCGTGATTGCGATGCGCTGATGGCGGGCTGTCTCCAGGAGGCCCGAGAACGCTGGAACTTTGACTTCGTCACGGAGACGCCGCTCGAGGGCAACTTCGTCTGGGAGCGCGTTCGGAGTCTAGGGCTGCCCAAGGTCTACCTGAGCCCTGGATCCCGCAGCCGTGACGACCTGGGAGGGGACAAAAGGCCCAGTACTTCCTCTGCCCTACCGGTCGCCACCATGGTGAGCAAGGGCGAGGAGCTGTT	1294
CCGGGTCCTTCTTGTGTTTCAGCCACAGGCACCATGTCCAATCCTGGTGATGTCCGACCTGTTCCGCACAGGAGTAAAGTGTGCCGTTGTCTCTTCGGTCCCGTGGACAGTGAGCAGTTGCGCCGTGATTGCGATGCGCTCATGGCGGGCTGTCTCCAGGAGGCCCGAGAACGGTGGAACTTTGACTTCGTCACGGAGACGCCGCTGGAGGGCAACTTCGTCTGGGAGCGCGTTCGGAGCCTAGGGCTGCCCAAGGTCTACCTGAGCCCTGGGTCCCGCAGCCGTGACGACCTGGGAGGGGACAAAAGGCCCAGTACTTCCTCTGCCCTACCGGTCGCCACCATGGTGAGCAAGGGCGAGGAGCTGTT	1290
CCGGGTCCTTCTTGTGTTTCAGCCACAGGCACCATGTCCAATCCTGGTGATGTCCGACCTGTTCCGCACAGGAGTAAAGTGTGCCGTTGTCTCTTCGGTCCCGTGGATAGTGAGCAGTTGCGCCGTGATTGCGATGCGCTCATGGCGGGCTGTCTCCAGGAGGCCCGAGAACGGTGGAACTTTGACTTCGTCACGGAGACGCCGCTGGAGGGCAACTTCGTCTGGGAGCGCGTTCGGAGCCTAGGGCTGCCCAAGGTCTACCTGAGCCCTGGGTCCCGCAGCCGTGACGACCTGGGAGGGGACAAAAGGCCCAGTACTTCCTCTGCCCTACCGGTCGCCACCATGGTGAGCAAGGGCGAGGAGCTGTT	1288
CCGGGTCCTTCTTGTGTTTCAGCCACAGGCACCATGTCCAATCCTGGTGATGTCCGACCTGTTCCGCACAGGAGCAAAGTGTGCCGTTGTCTCTTCGGTCCCGTGGATAGTGAGCAGTTGCGCCGTGATTGCGATGCGCTGATGGCGGGCTGTCTCCAGGAGGCCCGAGAACGGTGGAACTTTGACTTCGTCACGGAGACGCCGCTGGAGGGCAACTTCGTCTGGGAGCGCGTTCGGAGCCTAGGGCTGCCCAAGGTCTACCTGAGCCCTGGGTCCCGCAGCCGTGACGACCTGGGAGGGGACAAGAGGCCCAGTACTTCCTCTGCCCTACCGGTCGCCACCATGGTGAGCAAGGGCGAGGAGCTGTT	1178
CCGGGTCCTTCTTGTGTTTCAGCCACAGGCACCATGTCCAATCCTGGTGATGTCCGACCTGTTCCGCACAGGAGTAAAGTGTGCCGTTGTCTCTTCGGTCCCGTGGATAGTGAGCAGTTGCGCCGTGATTGCGATGCGCTCATGGCGGGCTGTCTCCAGGAGGCCCGAGAACGGTGGAACTTTGACTTCGTCACGGAGACGCCGCTGGAGGGCAACTTCGTCTGGGAGCGCGTTCGGAGCCTAGGGCTGCCCAAGGTCTACCTGAGCCCTGGATCCCGCAGCCGTGACGACCTGGGAGGGGACAAAAGGCCCAGTACTTCCTCTGCCCTACCGGTCGCCACCATGGTGAGCAAGGGCGAGGAGCTGTT	1165
CCGGGTCCTTCTTGTGTTTCAGCCACAGGCACCATGTCCAATCCTGGTGATGTCCGACCTGTTCCGCACAGGAGCAAAGTGTGCCGTTGTCTCTTCGGTCCCGTGGACAGTGAGCAGTTGCGCCGTGATTGCGATGCGCTGATGGCGGGCTGTCTCCAGGAGGCCCGAGAACGCTGGAACTTTGACTTCGTCACGGAGACGCCGCTCGAGGGCAACTTCGTCTGGGAGCGCGTTCGGAGTCTAGGGCTGCCCAAGGTCTACCTGAGCCCTGGATCCCGCAGCCGTGACGACCTGGGAGGGGACAAGAGGCCCAGTACTTCCTCTGCCCTACCGGTCGCCACCATGGTGAGCAAGGGCGAGGAGCTGTT	1105
CCGGGTCCTTCTTGTGTTTCAGCCACAGGCACCATGTCCAATCCTGGTGATGTCCGACCTGTTCCGCACAGGAGTAAAGTGTGCCGTTGTCTCTTCGGTCCCGTGGACAGTGAGCAGTTGCGCCGTGATTGCGATGCGCTCATGGCGGGCTGTCTCCAGGAGGCCCGAGAACGGTGGAACTTTGACTTCGTCACGGAGACGCCGCTGGAGGGCAACTTCGTCTGGGAGCGCGTTCGGAGCCTAGGGCTGCCCAAGGTCTACCTGAGCCCTGGATCCCGCAGCCGTGACGACCTGGGAGGGGACAAAAGGCCCAGTACTTCCTCTGCCCTACCGGTCGCCACCATGGTGAGCAAGGGCGAGGAGCTGTT	1093
CCGGGTCCTTCTTGTGTTTCAGCCACAGGCACCATGTCCAATCCTGGTGATGTCCGACCTGTTCCGCACAGGAGCAAAGTGTGCCGTTGTCTCTTCGGTCCCGTGGATAGTGAGCAGTTGCGCCGTGATTGCGATGCGCTCATGGCGGGCTGTCTCCAGGAGGCCCGAGAACGGTGGAACTTTGACTTCGTCACGGAGACGCCGCTGGAGGGCAACTTCGTCTGGGAGCGCGTTCGGAGCCTAGGGCTGCCCAAGGTCTACCTGAGCCCTGGGTCCCGCAGCCGTGACGACCTGGGAGGGGACAAGAGGCCCAGTACTTCCTCTGCCCTACCGGTCGCCACCATGGTGAGCAAGGGCGAGGAGCTGTT	1079
CCGGGTCCTTCTTGTGTTTCAGCCACAGGCACCATGTCCAATCCTGGTGATGTCCGACCTGTTCCGCACAGGAGCAAAGTGTGCCGTTGTCTCTTCGGTCCCGTGGACAGTGAGCAGTTGCGCCGTGATTGCGATGCGCTCATGGCGGGCTGTCTCCAGGAGGCCCGAGAACGGTGGAACTTTGACTTCGTCACGGAGACGCCGCTGGAGGGCAACTTCGTCTGGGAGCGCGTTCGGAGTCTAGGGCTGCCCAAGGTCTACCTGAGCCCTGGATCCCGCAGCCGTGACGACCTGGGAGGGGACAAGAGGCCCAGTACTTCCTCTGCCCTACCGGTCGCCACCATGGTGAGCAAGGGCGAGGAGCTGTT	1061
CCGGGTCCTTCTTGTGTTTCAGCCACAGGCACCATGTCCAATCCTGGTGATGTCCGACCTGTTCCGCACAGGAGCAAAGTGTGCCGTTGTCTCTTCGGTCCCGTGGACAGTGAGCAGTTGCGCCGTGATTGCGATGCGCTGATGGCGGGCTGTCTCCAGGAGGCCCGAGAACGCTGGAACTTTGACTTCGTCACGGAGACGCCGCTGGAGGGCAACTTCGTCTGGGAGCGCGTTCGGAGCCTAGGGCTGCCCAAGGTCTACCTGAGCCCTGGGTCCCGCAGCCGTGACGACCTGGGAGGGGACAAGAGGCCCAGTACTTCCTCTGCCCTACCGGTCGCCACCATGGTGAGCAAGGGCGAGGAGCTGTT	972
CCGGGTCCTTCTTGTGTTTCAGCCACAGGCACCATGTCCAATCCTGGTGATGTCCGACCTGTTCCGCACAGGAGCAAAGTGTGCCGTTGTCTCTTCGGTCCCGTGGACAGTGAGCAGTTGCGCCGTGATTGCGATGCGCTGATGGCGGGCTGTCTCCAGGAGGCCCGAGAACGCTGGAACTTTGACTTCGTCACGGAGACGCCGCTCGAGGGCAACTTCGTCTGGGAGCGCGTTCGGAGCCTAGGGCTGCCCAAGGTCTACCTGAGCCCTGGGTCCCGCAGCCGTGACGACCTGGGAGGGGACAAGAGGCCCAGTACTTCCTCTGCCCTACCGGTCGCCACCATGGTGAGCAAGGGCGAGGAGCTGTT	960
CCGGGTCCTTCTTGTGTTTCAGCCACAGGCACCATGTCCAATCCTGGTGATGTCCGACCTGTTCCGCACAGGAGCAAAGTGTGCCGTTGTCTCTTCGGTCCCGTGGACAGTGAGCAGTTGCGCCGTGATTGCGATGCGCTCATGGCGGGCTGTCTCCAGGAGGCCCGAGAACGGTGGAACTTTGACTTCGTCACGGAGACGCCGCTCGAGGGCAACTTCGTCTGGGAGCGCGTTCGGAGTCTAGGGCTGCCCAAGGTCTACCTGAGCCCTGGATCCCGCAGCCGTGACGACCTGGGAGGGGACAAGAGGCCCAGTACTTCCTCTGCCCTACCGGTCGCCACCATGGTGAGCAAGGGCGAGGAGCTGTT	947
CCGGG-CCTTCTTGTGTTTCAGCCACAGGCACCATGTCCAATCCTGGTGATGTCCGACCTGTTCCGCACAGGAGTAAAGTGTGCCGTTGTCTCTTCGGTCCCGTGGATAGTGAGCAGTTGCGCCGTGATTGCGATGCGCTGATGGCGGGCTGTCTCCAGGAGGCCCGAGAACGCTGGAACTTTGACTTCGTCACGGAGACGCCGCTCGAGGGCAACTTCGTCTGGGAGCGCGTTCGGAGTCTAGGGCTGCCCAAGGTCTACCTGAGCCCTGGATCCCGCAGCCGTGACGACCTGGGAGGGGACAAAAGGCCCAGTACTTCCTCTGCCCTACCGGTCGCCACCATGGTGAGCAAGGGCGAGGAGCTGTT	941
CCGGGTCCTTCTTGTGTTTCAGCCACAGGCACCATGTCCAATCCTGGTGATGTCCGACCTGTTCCGCACAGGAGCAAAGTGTGCCGTTGTCTCTTCGGTCCCGTGGACAGTGAGCAGTTGCGCCGTGATTGCGATGCGCTCATGGCGGGCTGTCTCCAGGAGGCCCGAGAACGGTGGAACTTTGACTTCGTCACGGAGACGCCGCTGGAGGGCAACTTCGTCTGGGAGCGCGTTCGGAGTCTAGGGCTGCCCAAGGTCTACCTGAGCCCTGGGTCCCGCAGCCGTGACGACCTGGGAGGGGACAAGAGGCCCAGTACTTCCTCTGCCCTACCGGTCGCCACCATGGTGAGCAAGGGCGAGGAGCTGTT	931
CCGGGTCCTTCTTGTGTTTCAGCCACAGGCACCATGTCCAATCCTGGTGATGTCCGACCTGTTCCGCACAGGAGCAAAGTGTGCCGTTGTCTCTTCGGTCCCGTGGATAGTGAGCAGTTGCGCCGTGATTGCGATGCGCTGATGGCGGGCTGTCTCCAGGAGGCCCGAGAACGCTGGAACTTTGACTTCGTCACGGAGACGCCGCTGGAGGGCAACTTCGTCTGGGAGCGCGTTCGGAGTCTAGGGCTGCCCAAGGTCTACCTGAGCCCTGGATCCCGCAGCCGTGACGACCTGGGAGGGGACAAAAGGCCCAGTACTTCCTCTGCCCTACCGGTCGCCACCATGGTGAGCAAGGGCGAGGAGCTGTT	921
CCGGGTCCTTCTTGTGTTTCAGCCACAGGCACCATGTCCAATCCTGGTGATGTCCGACCTGTTCCGCACAGGAGCAAAGTGTGCCGTTGTCTCTTCGGTCCCGTGGACAGTGAGCAGTTGCGCCGTGATTGCGATGCGCTCATGGCGGGCTGTCTCCAGGAGGCCCGAGAACGGTGGAACTTTGACTTCGTCACGGAGACGCCGCTCGAGGGCAACTTCGTCTGGGAGCGCGTTCGGAGCCTAGGGCTGCCCAAGGTCTACCTGAGCCCTGGGTCCCGCAGCCGTGACGACCTGGGAGGGGACAAGAGGCCCAGTACTTCCTCTGCCCTACCGGTCGCCACCATGGTGAGCAAGGGCGAGGAGCTGTT	884
CCGGGTCCTTCTTGTGTTTCAGCCACAGGCACCATGTCCAATCCTGGTGATGTCCGACCTGTTCCGCACAGGAGCAAAGTGTGCCGTTGTCTCTTCGGTCCCGTGGACAGTGAGCAGTTGCGCCGTGATTGCGATGCGCTGATGGCGGGCTGTCTCCAGGAGGCCCGAGAACGGTGGAACTTTGACTTCGTCACGGAGACGCCGCTGGAGGGCAACTTCGTCTGGGAGCGCGTTCGGAGTCTAGGGCTGCCCAAGGTCTACCTGAGCCCTGGATCCCGCAGCCGTGACGACCTGGGAGGGGACAAAAGGCCCAGTACTTCCTCTGCCCTACCGGTCGCCACCATGGTGAGCAAGGGCGAGGAGCTGTT	873
CCGGGTCCTTCTTGTGTTTCAGCCACAGGCACCATGTCCAATCCTGGTGATGTCCGACCTGTTCCGCACAGGAGCAAAGTGTGCCGTTGTCTCTTCGGTCCCGTGGACAGTGAGCAGTTGCGCCGTGATTGCGATGCGCTGATGGCGGGCTGTCTCCAGGAGGCCCGAGAACGCTGGAACTTTGACTTCGTCACGGAGACGCCGCTCGAGGGCAACTTCGTCTGGGAGCGCGTTCGGAGTCTAGGGCTGCCCAAGGTCTACCTGAGCCCTGGGTCCCGCAGCCGTGACGACCTGGGAGGGGACAAGAGGCCCAGTACTTCCTCTGCCCTACCGGTCGCCACCATGGTGAGCAAGGGCGAGGAGCTGTT	872
CCGGGTCCTTCTTGTGTTTCAGCCACAGGCACCATGTCCAATCCTGGTGATGTCCGACCTGTTCCGCACAGGAGCAAAGTGTGCCGTTGTCTCTTCGGTCCCGTGGACAGTGAGCAGTTGCGCCGTGATTGCGATGCGCTGATGGCGGGCTGTCTCCAGGAGGCCCGAGAACGGTGGAACTTTGACTTCGTCACGGAGACGCCGCTCGAGGGCAACTTCGTCTGGGAGCGCGTTCGGAGTCTAGGGCTGCCCAAGGTCTACCTGAGCCCTGGATCCCGCAGCCGTGACGACCTGGGAGGGGACAAAAGGCCCAGTACTTCCTCTGCCCTACCGGTCGCCACCATGGTGAGCAAGGGCGAGGAGCTGTT	852
CCGGGTCCTTCTTGTGTTTCAGCCACAGGCACCATGTCCAATCCTGGTGATGTCCGACCTGTTCCGCACAGGAGCAAAGTGTGCCGTTGTCTCTTCGGTCCCGTGGACAGTGAGCAGTTGCGCCGTGATTGCGATGCGCTCATGGCGGGCTGTCTCCAGGAGGCCCGAGAACGGTGGAACTTTGACTTCGTCACGGAGACGCCGCTCGAGGGCAACTTCGTCTGGGAGCGCGTTCGGAGTCTAGGGCTGCCCAAGGTCTACCTGAGCCCTGGGTCCCGCAGCCGTGACGACCTGGGAGGGGACAAGAGGCCCAGTACTTCCTCTGCCCTACCGGTCGCCACCATGGTGAGCAAGGGCGAGGAGCTGTT	839
CCGGGTCCTTCTTGTGTTTCAGCCACAGGCACCATGTCCAATCCTGGTGATGTCCGACCTGTTCCGCACAGGAGCAAAGTGTGCCGTTGTCTCTTCGGTCCCGTGGATAGTGAGCAGTTGCGCCGTGATTGCGATGCGCTGATGGCGGGCTGTCTCCAGGAGGCCCGAGAACGGTGGAACTTTGACTTCGTCACGGAGACGCCGCTCGAGGGCAACTTCGTCTGGGAGCGCGTTCGGAGTCTAGGGCTGCCCAAGGTCTACCTGAGCCCTGGATCCCGCAGCCGTGACGACCTGGGAGGGGACAAAAGGCCCAGTACTTCCTCTGCCCTACCGGTCGCCACCATGGTGAGCAAGGGCGAGGAGCTGTT	784
CCGGGTCCTTCTTGTGTTTCAGCCACAGGCACCATGTCCAATCCTGGTGATGTCCGACCTGTTCCGCACAGGAGCAAAGTGTGCCGTTGTCTCTTCGGTCCCGTGGACAGTGAGCAGTTGCGCCGTGATTGCGATGCGCTCATGGCGGGCTGTCTCCAGGAGGCCCGAGAACGCTGGAACTTTGACTTCGTCACGGAGACGCCGCTCGAGGGCAACTTCGTCTGGGAGCGCGTTCGGAGTCTAGGGCTGCCCAAGGTCTACCTGAGCCCTGGATCCCGCAGCCGTGACGACCTGGGAGGGGACAAGAGGCCCAGTACTTCCTCTGCCCTACCGGTCGCCACCATGGTGAGCAAGGGCGAGGAGCTGTT	763
CCGGGTCCTTCTTGTGTTTCAGCCACAGGCACCATGTCCAATCCTGGTGATGTCCGACCTGTTCCGCACAGGAGCAAAGTGTGCCGTTGTCTCTTCGGTCCCGTGGATAGTGAGCAGTTGCGCCGTGATTGCGATGCGCTCATGGCGGGCTGTCTCCAGGAGGCCCGAGAACGCTGGAACTTTGACTTCGTCACGGAGACGCCGCTCGAGGGCAACTTCGTCTGGGAGCGCGTTCGGAGTCTAGGGCTGCCCAAGGTCTACCTGAGCCCTGGATCCCGCAGCCGTGACGACCTGGGAGGGGACAAAAGGCCCAGTACTTCCTCTGCCCTACCGGTCGCCACCATGGTGAGCAAGGGCGAGGAGCTGTT	755
CCGGGTCCTTCTTGTGTTTCAGCCACAGGCACCATGTCCAATCCTGGTGATGTCCGACCTGTTCCGCACAGGAGCAAAGTGTGCCGTTGTCTCTTCGGTCCCGTGGACAGTGAGCAGTTGCGCCGTGATTGCGATGCGCTCATGGCGGGCTGTCTCCAGGAGGCCCGAGAACGGTGGAACTTTGACTTCGTCACGGAGACGCCGCTGGAGGGCAACTTCGTCTGGGAGCGCGTTCGGAGCCTAGGGCTGCCCAAGGTCTACCTGAGCCCTGGATCCCGCAGCCGTGACGACCTGGGAGGGGACAAGAGGCCCAGTACTTCCTCTGCCCTACCGGTCGCCACCATGGTGAGCAAGGGCGAGGAGCTGTT	743
CCGGGTCCTTCTTGTGTTTCAGCCACAGGCACCATGTCCAATCCTGGTGATGTCCGACCTGTTCCGCACAGGAGCAAAGTGTGCCGTTGTCTCTTCGGTCCCGTGGACAGTGAGCAGTTGCGCCGTGATTGCGATGCGCTCATGGCGGGCTGTCTCCAGGAGGCCCGAGAACGCTGGAACTTTGACTTCGTCACGGAGACGCCGCTCGAGGGCAACTTCGTCTGGGAGCGCGTTCGGAGCCTAGGGCTGCCCAAGGTCTACCTGAGCCCTGGGTCCCGCAGCCGTGACGACCTGGGAGGGGACAAGAGGCCCAGTACTTCCTCTGCCCTACCGGTCGCCACCATGGTGAGCAAGGGCGAGGAGCTGTT	722
CCGGGTCCTTCTTGTGTTTCAGCCACAGGCACCATGTCCAATCCTGGTGATGTCCGACCTGTTCCGCACAGGAGCAAAGTGTGCCGTTGTCTCTTCGGTCCCGTGGACAGTGAGCAGTTGCGCCGTGATTGCGATGCGCTCATGGCGGGCTGTCTCCAGGAGGCCCGAGAACGCTGGAACTTTGACTTCGTCACGGAGACGCCGCTGGAGGGCAACTTCGTCTGGGAGCGCGTTCGGAGCCTAGGGCTGCCCAAGGTCTACCTGAGCCCTGGGTCCCGCAGCCGTGACGACCTGGGAGGGGACAAGAGGCCCAGTACTTCCTCTGCCCTACCGGTCGCCACCATGGTGAGCAAGGGCGAGGAGCTGTT	720
CCGGGTCCTTCTTGTGTTTCAGCCACAGGCACCATGTCCAATCCTGGTGATGTCCGACCTGTTCCGCACAGGAGCAAAGTGTGCCGTTGTCTCTTCGGTCCCGTGGATAGTGAGCAGTTGCGCCGTGATTGCGATGCGCTGATGGCGGGCTGTCTCCAGGAGGCCCGAGAACGGTGGAACTTTGACTTCGTCACGGAGACGCCGCTGGAGGGCAACTTCGTCTGGGAGCGCGTTCGGAGTCTAGGGCTGCCCAAGGTCTACCTGAGCCCTGGATCCCGCAGCCGTGACGACCTGGGAGGGGACAAAAGGCCCAGTACTTCCTCTGCCCTACCGGTCGCCACCATGGTGAGCAAGGGCGAGGAGCTGTT	719
CCGGGTCCTTCTTGTGTTTCAGCCACAGGCACCATGTCCAATCCTGGTGATGTCCGACCTGTTCCGCACAGGAGTAAAGTGTGCCGTTGTCTCTTCGGTCCCGTGGATAGTGAGCAGTTGCGCCGTGATTGCGATGCGCTGATGGCGGGCTGTCTCCAGGAGGCCCGAGAACGCTGGAACTTTGACTTCGTCACGGAGACGCCGCTCGAGGGCAACTTCGTCTGGGAGCGCGTTCGGAGTCTAGGGCTGCCCAAGGTCTACCTGAGCCCTGGATCCCGCAGCCGTGACGACCTGGGAGGGGACAAAAGGCCCAGTACGTCCTCTGCCCTACCGGTCGCCACCATGGTGAGCAAGGGCGAGGAGCTGTT	707
CCGGGTCCTTCTTGTGTTTCAGCCACAGGCACCATGTCCAATCCTGGTGATGTCCGACCTGTTCCGCACAGGAGCAAAGTGTGCCGTTGTCTCTTCGGTCCCGTGGACAGTGAGCAGTTGCGCCGTGATTGCGATGCGCTGATGGCGGGCTGTCTCCAGGAGGCCCGAGAACGGTGGAACTTTGACTTCGTCACGGAGACGCCGCTGGAGGGCAACTTCGTCTGGGAGCGCGTTCGGAGCCTAGGGCTGCCCAAGGTCTACCTGAGCCCTGGGTCCCGCAGCCGTGACGACCTGGGAGGGGACAAAAGGCCCAGTACTTCCTCTGCCCTACCGGTCGCCACCATGGTGAGCAAGGGCGAGGAGCTGTT	678
CCGGGTCCTTCTTGTGTTTCAGCCACAGGCACCATGTCCAATCCTGGTGATGTCCGACCTGTTCCGCACAGGAGCAAAGTGTGCCGTTGTCTCTTCGGTCCCGTGGACAGTGAGCAGTTGCGCCGTGATTGCGATGCGCTGATGGCGGGCTGTCTCCAGGAGGCCCGAGAACGGTGGAACTTTGACTTCGTCACGGAGACGCCGCTGGAGGGCAACTTCGTCTGGGAGCGCGTTCGGAGCCTAGGGCTGCCCAAGGTCTACCTGAGCCCTGGATCCCGCAGCCGTGACGACCTGGGAGGGGACAAAAGGCCCAGTACTTCCTCTGCCCTACCGGTCGCCACCATGGTGAGCAAGGGCGAGGAGCTGTT	668
CCGGGTCCTTCTTGTGTTTCAGCCACAGGCACCATGTCCAATCCTGGTGATGTCCGACCTGTTCCGCACAGGAGCAAAGTGTGCCGTTGTCTCTTCGGTCCCGTGGATAGTGAGCAGTTGCGCCGTGATTGCGATGCGCTGATGGCGGGCTGTCTCCAGGAGGCCCGAGAACGCTGGAACTTTGACTTCGTCACGGAGACGCCGCTCGAGGGCAACTTCGTCTGGGAGCGCGTTCGGAGCCTAGGGCTGCCCAAGGTCTACCTGAGCCCTGGGTCCCGCAGCCGTGACGACCTGGGAGGGGACAAAAGGCCCAGTACTTCCTCTGCCCTACCGGTCGCCACCATGGTGAGCAAGGGCGAGGAGCTGTT	656
CCGGGTCCTTCTTGTGTTTCAGCCACAGGCACCATGTCCAATCCTGGTGATGTCCGACCTGTTCCGCACAGGAGCAAAGTGTGCCGTTGTCTCTTCGGTCCCGTGGACAGTGAGCAGTTGCGCCGTGATTGCGATGCGCTGATGGCGGGCTGTCTCCAGGAGGCCCGAGAACGCTGGAACTTTGACTTCGTCACGGAGACGCCGCTGGAGGGCAACTTCGTCTGGGAGCGCGTTCGGAGTCTAGGGCTGCCCAAGGTCTACCTGAGCCCTGGATCCCGCAGCCGTGACGACCTGGGAGGGGACAAAAGGCCCAGTACTTCCTCTGCCCTACCGGTCGCCACCATGGTGAGCAAGGGCGAGGAGCTGTT	642
CCGGGTCCTTCTTGTGTTTCAGCCACAGGCACCATGTCCAATCCTGGTGATGTCCGACCTGTTCCGCACAGGAGCAAAGTGTGCCGTTGTCTCTTCGGTCCCGTGGATAGTGAGCAGTTGCGCCGTGATTGCGATGCGCTCATGGCGGGCTGTCTCCAGGAGGCCCGAGAACGGTGGAACTTTGACTTCGTCACGGAGACGCCGCTCGAGGGCAACTTCGTCTGGGAGCGCGTTCGGAGTCTAGGGCTGCCCAAGGTCTACCTGAGCCCTGGATCCCGCAGCCGTGACGACCTGGGAGGGGACAAAAGGCCCAGTACTTCCTCTGCCCTACCGGTCGCCACCATGGTGAGCAAGGGCGAGGAGCTGTT	642
CCGGGTCCTTCTTGTGTTTCAGCCACAGGCACCATGTCCAATCCTGGTGATGTCCGACCTGTTCCGCACAGGAGCAAAGTGTGCCGTTGTCTCTTCGGTCCCGTGGATAGTGAGCAGTTGCGCCGTGATTGCGATGCGCTCATGGCGGGCTGTCTCCAGGAGGCCCGAGAACGGTGGAACTTTGACTTCGTCACGGAGACGCCGCTGGAGGGCAACTTCGTCTGGGAGCGCGTTCGGAGTCTAGGGCTGCCCAAGGTCTACCTGAGCCCTGGATCCCGCAGCCGTGACGACCTGGGAGGGGACAAAAGGCCCAGTACTTCCTCTGCCCTACCGGTCGCCACCATGGTGAGCAAGGGCGAGGAGCTGTT	639
CCGGGTCCTTCTTGTGTTTCAGCCACAGGCACCATGTCCAATCCTGGTGATGTCCGACCTGTTCCGCACAGGAGCAAAGTGTGCCGTTGTCTCTTCGGTCCCGTGGACAGTGAGCAGTTGCGCCGTGATTGCGATGCGCTCATGGCGGGCTGTCTCCAGGAGGCCCGAGAACGCTGGAACTTTGACTTCGTCACGGAGACGCCGCTCGAGGGCAACTTCGTCTGGGAGCGCGTTCGGAGTCTAGGGCTGCCCAAGGTCTACCTGAGCCCTGGGTCCCGCAGCCGTGACGACCTGGGAGGGGACAAGAGGCCCAGTACTTCCTCTGCCCTACCGGTCGCCACCATGGTGAGCAAGGGCGAGGAGCTGTT	634
CCGGGTCCTTCTTGTGTTTCAGCCACAGGCACCATGTCCAATCCTGGTGATGTCCGACCTGTTCCGCACAGGAGCAAAGTGTGCCGTTGTCTCTTCGGTCCCGTGGATAGTGAGCAGTTGCGCCGTGATTGCGATGCGCTGATGGCGGGCTGTCTCCAGGAGGCCCGAGAACGCTGGAACTTTGACTTCGTCACGGAGACGCCGCTCGAGGGCAACTTCGTCTGGGAGCGCGTTCGGAGCCTAGGGCTGCCCAAGGTCTACCTGAGCCCTGGATCCCGCAGCCGTGACGACCTGGGAGGGGACAAAAGGCCCAGTACTTCCTCTGCCCTACCGGTCGCCACCATGGTGAGCAAGGGCGAGGAGCTGTT	628
CCGGGTCCTTCTTGTGTTTCAGCCACAGGCACCATGTCCAATCCTGGTGATGTCCGACCTGTTCCGCACAGGAGCAAAGTGTGCCGTTGTCTCTTCGGTCCCGTGGATAGTGAGCAGTTGCGCCGTGATTGCGATGCGCTGATGGCGGGCTGTCTCCAGGAGGCCCGAGAACGCTGGAACTTTGACTTCGTCACGGAGACGCCGCTCGAGGGCAACTTCGTCTGGGAGCGCGTTCGGAGTCTAGGGCTGCCCAAGGTCTACCTGAGCCCTGGGTCCCGCAGCCGTGACGACCTGGGAGGGGACAAAAGGCCCAGTACTTCCTCTGCCCTACCGGTCGCCACCATGGTGAGCAAGGGCGAGGAGCTGTT	626
CCGGGTCCTTCTTGTGTTTCAGCCACAGGCACCATGTCCAATCCTGGTGATGTCCGACCTGTTCCGCACAGGAGCAAAGTGTGCCGTTGTCTCTTCGGTCCCGTGGATAGTGAGCAGTTGCGCCGTGATTGCGATGCGCTGATGGCGGGCTGTCTCCAGGAGGCCCGAGAACGCTGGAACTTTGACTTCGTCACGGAGACGCCGCTGGAGGGCAACTTCGTCTGGGAGCGCGTTCGGAGCCTAGGGCTGCCCAAGGTCTACCTGAGCCCTGGATCCCGCAGCCGTGACGACCTGGGAGGGGACAAAAGGCCCAGTACTTCCTCTGCCCTACCGGTCGCCACCATGGTGAGCAAGGGCGAGGAGCTGTT	548
CCGGGTCCTTCTTGTGTTTCAGCCACAGGCACCATGTCCAATCCTGGTGATGTCCGACCTGTTCCGCACAGGAGCAAAGTGTGCCGTTGTCTCTTCGGTCCCGTGGATAGTGAGCAGTTGCGCCGTGATTGCGATGCGCTGATGGCGGGCTGTCTCCAGGAGGCCCGAGAACGCTGGAACTTTGACTTCGTCACGGAGACGCCGCTGGAGGGCAACTTCGTCTGGGAGCGCGTTCGGAGCCTAGGGCTGCCCAAGGTCTACCTGAGCCCTGGGTCCCGCAGCCGTGACGACCTGGGAGGGGACAAAAGGCCCAGTACTTCCTCTGCCCTACCGGTCGCCACCATGGTGAGCAAGGGCGAGGAGCTGTT	541
CCGGGTCCTTCTTGTGTTTCAGCCACAGGCACCATGTCCAATCCTGGTGATGTCCGACCTGTTCCGCACAGGAGCAAAGTGTGCCGTTGTCTCTTCGGTCCCGTGGACAGTGAGCAGTTGCGCCGTGATTGCGATGCGCTCATGGCGGGCTGTCTCCAGGAGGCCCGAGAACGGTGGAACTTTGACTTCGTCACGGAGACGCCGCTGGAGGGCAACTTCGTCTGGGAGCGCGTTCGGAGTCTAGGGCTGCCCAAGGTCTACCTGAGCCCTGGGTCCCGCAGCCGTGACGACCTGGGAGGGGACAAAAGGCCCAGTACTTCCTCTGCCCTACCGGTCGCCACCATGGTGAGCAAGGGCGAGGAGCTGTT	514

## Sheet: Mlh1-1kb-1
All reads representing ≥0.1% of the total reads for Mlh1-/- 1kb (Sample #1 of 3)
TargetSequence	Reads
CCGGGTCCTTCTTGTGTTTCAGCCACAGGCACCATGTCCAATCCTGGTGATGTCCGACCTGTTCCGCACAGGAGCAAAGTGTGCCGTTGTCTCTTCGGTCCCGTGGACAGTGAGCAGTTGCGCCGTGATTGCGATGCGCTCATGGCGGGCTGTCTCCAGGAGGCCCGAGAACGGTGGAACTTTGACTTCGTCACGGAGACGCCGCTGGAGGGCAACTTCGTCTGGGAGCGCGTTCGGAGCCTAGGGCTGCCCAAGGTCTACCTGAGCCCTGGGTCCCGCAGCCGTGACGACCTGGGAGGGGACAAGAGGCCCAGTACTTCCTCTGCCCTACCGGTCGCCACCATGGTGAGCAAGGGCGAGGAGCTGTT	19292
CCGGGTCCTTCTTGTGTTTCAGCCACAGGCACCATGTCCAATCCTGGTGATGTCCGACCTGTTCCGCACAGGAGTAAAGTGTGCCGTTGTCTCTTCGGTCCCGTGGATAGTGAGCAGTTGCGCCGTGATTGCGATGCGCTGATGGCGGGCTGTCTCCAGGAGGCCCGAGAACGCTGGAACTTTGACTTCGTCACGGAGACGCCGCTCGAGGGCAACTTCGTCTGGGAGCGCGTTCGGAGTCTAGGGCTGCCCAAGGTCTACCTGAGCCCTGGATCCCGCAGCCGTGACGACCTGGGAGGGGACAAAAGGCCCAGTACTTCCTCTGCCCTACCGGTCGCCACCATGGTGAGCAAGGGCGAGGAGCTGTT	16118
CCGGGTCCTTCTTGTGTTTCAGCCACAGGCACCATGTCCAATCCTGGTGATGTCCGACCTGTTCCGCACAGGAGCAAAGTGTGCCGTTGTCTCTTCGGTCCCGTGGATAGTGAGCAGTTGCGCCGTGATTGCGATGCGCTGATGGCGGGCTGTCTCCAGGAGGCCCGAGAACGCTGGAACTTTGACTTCGTCACGGAGACGCCGCTCGAGGGCAACTTCGTCTGGGAGCGCGTTCGGAGTCTAGGGCTGCCCAAGGTCTACCTGAGCCCTGGATCCCGCAGCCGTGACGACCTGGGAGGGGACAAAAGGCCCAGTACTTCCTCTGCCCTACCGGTCGCCACCATGGTGAGCAAGGGCGAGGAGCTGTT	7233
CCGGGTCCTTCTTGTGTTTCAGCCACAGGCACCATGTCCAATCCTGGTGATGTCCGACCTGTTCCGCACAGGAGCAAAGTGTGCCGTTGTCTCTTCGGTCCCGTGGACAGTGAGCAGTTGCGCCGTGATTGCGATGCGCTCATGGCGGGCTGTCTCCAGGAGGCCCGAGAACGGTGGAACTTTGACTTCGTCACGGAGACGCCGCTGGAGGGCAACTTCGTCTGGGAGCGCGTTCGGAGTCTAGGGCTGCCCAAGGTCTACCTGAGCCCTGGATCCCGCAGCCGTGACGACCTGGGAGGGGACAAAAGGCCCAGTACTTCCTCTGCCCTACCGGTCGCCACCATGGTGAGCAAGGGCGAGGAGCTGTT	6878
CCGGGTCCTTCTTGTGTTTCAGCCACAGGCACCATGTCCAATCCTGGTGATGTCCGACCTGTTCCGCACAGGAGCAAAGTGTGCCGTTGTCTCTTCGGTCCCGTGGACAGTGAGCAGTTGCGCCGTGATTGCGATGCGCTCATGGCGGGCTGTCTCCAGGAGGCCCGAGAACGGTGGAACTTTGACTTCGTCACGGAGACGCCGCTCGAGGGCAACTTCGTCTGGGAGCGCGTTCGGAGTCTAGGGCTGCCCAAGGTCTACCTGAGCCCTGGATCCCGCAGCCGTGACGACCTGGGAGGGGACAAAAGGCCCAGTACTTCCTCTGCCCTACCGGTCGCCACCATGGTGAGCAAGGGCGAGGAGCTGTT	6695
CCGGGTCCTTCTTGTGTTTCAGCCACAGGCACCATGTCCAATCCTGGTGATGTCCGACCTGTTCCGCACAGGAGCAAAGTGTGCCGTTGTCTCTTCGGTCCCGTGGACAGTGAGCAGTTGCGCCGTGATTGCGATGCGCTCATGGCGGGCTGTCTCCAGGAGGCCCGAGAACGGTGGAACTTTGACTTCGTCACGGAGACGCCGCTGGAGGGCAACTTCGTCTGGGAGCGCGTTCGGAGCCTAGGGCTGCCCAAGGTCTACCTGAGCCCTGGGTCCCGCAGCCGTGACGACCTGGGAGGGGACAAAAGGCCCAGTACTTCCTCTGCCCTACCGGTCGCCACCATGGTGAGCAAGGGCGAGGAGCTGTT	5963
CCGGGTCCTTCTTGTGTTTCAGCCACAGGCACCATGTCCAATCCTGGTGATGTCCGACCTGTTCCGCACAGGAGCAAAGTGTGCCGTTGTCTCTTCGGTCCCGTGGACAGTGAGCAGTTGCGCCGTGATTGCGATGCGCTGATGGCGGGCTGTCTCCAGGAGGCCCGAGAACGCTGGAACTTTGACTTCGTCACGGAGACGCCGCTCGAGGGCAACTTCGTCTGGGAGCGCGTTCGGAGTCTAGGGCTGCCCAAGGTCTACCTGAGCCCTGGATCCCGCAGCCGTGACGACCTGGGAGGGGACAAAAGGCCCAGTACTTCCTCTGCCCTACCGGTCGCCACCATGGTGAGCAAGGGCGAGGAGCTGTT	5684
CCGGGTCCTTCTTGTGTTTCAGCCACAGGCACCATGTCCAATCCTGGTGATGTCCGACCTGTTCCGCACAGGAGCAAAGTGTGCCGTTGTCTCTTCGGTCCCGTGGACAGTGAGCAGTTGCGCCGTGATTGCGATGCGCTCATGGCGGGCTGTCTCCAGGAGGCCCGAGAACGGTGGAACTTTGACTTCGTCACGGAGACGCCGCTGGAGGGCAACTTCGTCTGGGAGCGCGTTCGGAGCCTAGGGCTGCCCAAGGTCTACCTGAGCCCTGGATCCCGCAGCCGTGACGACCTGGGAGGGGACAAAAGGCCCAGTACTTCCTCTGCCCTACCGGTCGCCACCATGGTGAGCAAGGGCGAGGAGCTGTT	5058
CCGGGTCCTTCTTGTGTTTCAGCCACAGGCACCATGTCCAATCCTGGTGATGTCCGACCTGTTCCGCACAGGAGCAAAGTGTGCCGTTGTCTCTTCGGTCCCGTGGACAGTGAGCAGTTGCGCCGTGATTGCGATGCGCTCATGGCGGGCTGTCTCCAGGAGGCCCGAGAACGCTGGAACTTTGACTTCGTCACGGAGACGCCGCTCGAGGGCAACTTCGTCTGGGAGCGCGTTCGGAGTCTAGGGCTGCCCAAGGTCTACCTGAGCCCTGGATCCCGCAGCCGTGACGACCTGGGAGGGGACAAAAGGCCCAGTACTTCCTCTGCCCTACCGGTCGCCACCATGGTGAGCAAGGGCGAGGAGCTGTT	4953
CCGGGTCCTTCTTGTGTTTCAGCCACAGGCACCATGTCCAATCCTGGTGATGTCCGACCTGTTCCGCACAGGAGTAAAGTGTGCCGTTGTCTCTTCGGTCCCGTGGATAGTGAGCAGTTGCGCCGTGATTGCGATGCGCTGATGGCGGGCTGTCTCCAGGAGGCCCGAGAACGCTGGAACTTTGACTTCGTCACGGAGACGCCGCTCGAGGGCAACTTCGTCTGGGAGCGCGTTCGGAGCCTAGGGCTGCCCAAGGTCTACCTGAGCCCTGGGTCCCGCAGCCGTGACGACCTGGGAGGGGACAAGAGGCCCAGTACTTCCTCTGCCCTACCGGTCGCCACCATGGTGAGCAAGGGCGAGGAGCTGTT	1413
CCGGGTCCTTCTTGTGTTTCAGCCACAGGCACCATGTCCAATCCTGGTGATGTCCGACCTGTTCCGCACAGGAGTAAAGTGTGCCGTTGTCTCTTCGGTCCCGTGGATAGTGAGCAGTTGCGCCGTGATTGCGATGCGCTGATGGCGGGCTGTCTCCAGGAGGCCCGAGAACGCTGGAACTTTGACTTCGTCACGGAGACGCCGCTGGAGGGCAACTTCGTCTGGGAGCGCGTTCGGAGCCTAGGGCTGCCCAAGGTCTACCTGAGCCCTGGGTCCCGCAGCCGTGACGACCTGGGAGGGGACAAGAGGCCCAGTACTTCCTCTGCCCTACCGGTCGCCACCATGGTGAGCAAGGGCGAGGAGCTGTT	1373
CCGGGTCCTTCTTGTGTTTCAGCCACAGGCACCATGTCCAATCCTGGTGATGTCCGACCTGTTCCGCACAGGAGTAAAGTGTGCCGTTGTCTCTTCGGTCCCGTGGATAGTGAGCAGTTGCGCCGTGATTGCGATGCGCTGATGGCGGGCTGTCTCCAGGAGGCCCGAGAACGCTGGAACTTTGACTTCGTCACGGAGACGCCGCTCGAGGGCAACTTCGTCTGGGAGCGCGTTCGGAGTCTAGGGCTGCCCAAGGTCTACCTGAGCCCTGGATCCCGCAGCCGTGACGACCTGGGAGGGGACAAGAGGCCCAGTACTTCCTCTGCCCTACCGGTCGCCACCATGGTGAGCAAGGGCGAGGAGCTGTT	1314
CCGGGTCCTTCTTGTGTTTCAGCCACAGGCACCATGTCCAATCCTGGTGATGTCCGACCTGTTCCGCACAGGAGTAAAGTGTGCCGTTGTCTCTTCGGTCCCGTGGACAGTGAGCAGTTGCGCCGTGATTGCGATGCGCTCATGGCGGGCTGTCTCCAGGAGGCCCGAGAACGGTGGAACTTTGACTTCGTCACGGAGACGCCGCTGGAGGGCAACTTCGTCTGGGAGCGCGTTCGGAGCCTAGGGCTGCCCAAGGTCTACCTGAGCCCTGGGTCCCGCAGCCGTGACGACCTGGGAGGGGACAAGAGGCCCAGTACTTCCTCTGCCCTACCGGTCGCCACCATGGTGAGCAAGGGCGAGGAGCTGTT	1302
CCGGGTCCTTCTTGTGTTTCAGCCACAGGCACCATGTCCAATCCTGGTGATGTCCGACCTGTTCCGCACAGGAGTAAAGTGTGCCGTTGTCTCTTCGGTCCCGTGGATAGTGAGCAGTTGCGCCGTGATTGCGATGCGCTCATGGCGGGCTGTCTCCAGGAGGCCCGAGAACGGTGGAACTTTGACTTCGTCACGGAGACGCCGCTGGAGGGCAACTTCGTCTGGGAGCGCGTTCGGAGCCTAGGGCTGCCCAAGGTCTACCTGAGCCCTGGGTCCCGCAGCCGTGACGACCTGGGAGGGGACAAGAGGCCCAGTACTTCCTCTGCCCTACCGGTCGCCACCATGGTGAGCAAGGGCGAGGAGCTGTT	1301
CCGGGTCCTTCTTGTGTTTCAGCCACAGGCACCATGTCCAATCCTGGTGATGTCCGACCTGTTCCGCACAGGAGTAAAGTGTGCCGTTGTCTCTTCGGTCCCGTGGATAGTGAGCAGTTGCGCCGTGATTGCGATGCGCTGATGGCGGGCTGTCTCCAGGAGGCCCGAGAACGCTGGAACTTTGACTTCGTCACGGAGACGCCGCTCGAGGGCAACTTCGTCTGGGAGCGCGTTCGGAGTCTAGGGCTGCCCAAGGTCTACCTGAGCCCTGGGTCCCGCAGCCGTGACGACCTGGGAGGGGACAAGAGGCCCAGTACTTCCTCTGCCCTACCGGTCGCCACCATGGTGAGCAAGGGCGAGGAGCTGTT	1207
CCGGGTCCTTCTTGTGTTTCAGCCACAGGCACCATGTCCAATCCTGGTGATGTCCGACCTGTTCCGCACAGGAGTAAAGTGTGCCGTTGTCTCTTCGGTCCCGTGGATAGTGAGCAGTTGCGCCGTGATTGCGATGCGCTGATGGCGGGCTGTCTCCAGGAGGCCCGAGAACGGTGGAACTTTGACTTCGTCACGGAGACGCCGCTGGAGGGCAACTTCGTCTGGGAGCGCGTTCGGAGCCTAGGGCTGCCCAAGGTCTACCTGAGCCCTGGGTCCCGCAGCCGTGACGACCTGGGAGGGGACAAGAGGCCCAGTACTTCCTCTGCCCTACCGGTCGCCACCATGGTGAGCAAGGGCGAGGAGCTGTT	1201
CCGGGTCCTTCTTGTGTTTCAGCCACAGGCACCATGTCCAATCCTGGTGATGTCCGACCTGTTCCGCACAGGAGCAAAGTGTGCCGTTGTCTCTTCGGTCCCGTGGACAGTGAGCAGTTGCGCCGTGATTGCGATGCGCTGATGGCGGGCTGTCTCCAGGAGGCCCGAGAACGGTGGAACTTTGACTTCGTCACGGAGACGCCGCTGGAGGGCAACTTCGTCTGGGAGCGCGTTCGGAGCCTAGGGCTGCCCAAGGTCTACCTGAGCCCTGGGTCCCGCAGCCGTGACGACCTGGGAGGGGACAAGAGGCCCAGTACTTCCTCTGCCCTACCGGTCGCCACCATGGTGAGCAAGGGCGAGGAGCTGTT	900
CCGGGTCCTTCTTGTGTTTCAGCCACAGGCACCATGTCCAATCCTGGTGATGTCCGACCTGTTCCGCACAGGAGCAAAGTGTGCCGTTGTCTCTTCGGTCCCGTGGATAGTGAGCAGTTGCGCCGTGATTGCGATGCGCTGATGGCGGGCTGTCTCCAGGAGGCCCGAGAACGCTGGAACTTTGACTTCGTCACGGAGACGCCGCTCGAGGGCAACTTCGTCTGGGAGCGCGTTCGGAGCCTAGGGCTGCCCAAGGTCTACCTGAGCCCTGGGTCCCGCAGCCGTGACGACCTGGGAGGGGACAAGAGGCCCAGTACTTCCTCTGCCCTACCGGTCGCCACCATGGTGAGCAAGGGCGAGGAGCTGTT	774
CCGGGTCCTTCTTGTGTTTCAGCCACAGGCACCATGTCCAATCCTGGTGATGTCCGACCTGTTCCGCACAGGAGCAAAGTGTGCCGTTGTCTCTTCGGTCCCGTGGATAGTGAGCAGTTGCGCCGTGATTGCGATGCGCTCATGGCGGGCTGTCTCCAGGAGGCCCGAGAACGGTGGAACTTTGACTTCGTCACGGAGACGCCGCTGGAGGGCAACTTCGTCTGGGAGCGCGTTCGGAGCCTAGGGCTGCCCAAGGTCTACCTGAGCCCTGGGTCCCGCAGCCGTGACGACCTGGGAGGGGACAAGAGGCCCAGTACTTCCTCTGCCCTACCGGTCGCCACCATGGTGAGCAAGGGCGAGGAGCTGTT	767
CCGGGTCCTTCTTGTGTTTCAGCCACAGGCACCATGTCCAATCCTGGTGATGTCCGACCTGTTCCGCACAGGAGCAAAGTGTGCCGTTGTCTCTTCGGTCCCGTGGACAGTGAGCAGTTGCGCCGTGATTGCGATGCGCTCATGGCGGGCTGTCTCCAGGAGGCCCGAGAACGGTGGAACTTTGACTTCGTCACGGAGACGCCGCTCGAGGGCAACTTCGTCTGGGAGCGCGTTCGGAGCCTAGGGCTGCCCAAGGTCTACCTGAGCCCTGGGTCCCGCAGCCGTGACGACCTGGGAGGGGACAAGAGGCCCAGTACTTCCTCTGCCCTACCGGTCGCCACCATGGTGAGCAAGGGCGAGGAGCTGTT	763
CCGGGTCCTTCTTGTGTTTCAGCCACAGGCACCATGTCCAATCCTGGTGATGTCCGACCTGTTCCGCACAGGAGCAAAGTGTGCCGTTGTCTCTTCGGTCCCGTGGATAGTGAGCAGTTGCGCCGTGATTGCGATGCGCTGATGGCGGGCTGTCTCCAGGAGGCCCGAGAACGCTGGAACTTTGACTTCGTCACGGAGACGCCGCTGGAGGGCAACTTCGTCTGGGAGCGCGTTCGGAGCCTAGGGCTGCCCAAGGTCTACCTGAGCCCTGGGTCCCGCAGCCGTGACGACCTGGGAGGGGACAAGAGGCCCAGTACTTCCTCTGCCCTACCGGTCGCCACCATGGTGAGCAAGGGCGAGGAGCTGTT	700
CCGGGTCCTTCTTGTGTTTCAGCCACAGGCACCATGTCCAATCCTGGTGATGTCCGACCTGTTCCGCACAGGAGCAAAGTGTGCCGTTGTCTCTTCGGTCCCGTGGACAGTGAGCAGTTGCGCCGTGATTGCGATGCGCTCATGGCGGGCTGTCTCCAGGAGGCCCGAGAACGGTGGAACTTTGACTTCGTCACGGAGACGCCGCTGGAGGGCAACTTCGTCTGGGAGCGCGTTCGGAGTCTAGGGCTGCCCAAGGTCTACCTGAGCCCTGGATCCCGCAGCCGTGACGACCTGGGAGGGGACAAGAGGCCCAGTACTTCCTCTGCCCTACCGGTCGCCACCATGGTGAGCAAGGGCGAGGAGCTGTT	692
CCGGGTCCTTCTTGTGTTTCAGCCACAGGCACCATGTCCAATCCTGGTGATGTCCGACCTGTTCCGCACAGGAGCAAAGTGTGCCGTTGTCTCTTCGGTCCCGTGGATAGTGAGCAGTTGCGCCGTGATTGCGATGCGCTGATGGCGGGCTGTCTCCAGGAGGCCCGAGAACGGTGGAACTTTGACTTCGTCACGGAGACGCCGCTGGAGGGCAACTTCGTCTGGGAGCGCGTTCGGAGCCTAGGGCTGCCCAAGGTCTACCTGAGCCCTGGGTCCCGCAGCCGTGACGACCTGGGAGGGGACAAGAGGCCCAGTACTTCCTCTGCCCTACCGGTCGCCACCATGGTGAGCAAGGGCGAGGAGCTGTT	674
CCGGGTCCTTCTTGTGTTTCAGCCACAGGCACCATGTCCAATCCTGGTGATGTCCGACCTGTTCCGCACAGGAGCAAAGTGTGCCGTTGTCTCTTCGGTCCCGTGGATAGTGAGCAGTTGCGCCGTGATTGCGATGCGCTGATGGCGGGCTGTCTCCAGGAGGCCCGAGAACGCTGGAACTTTGACTTCGTCACGGAGACGCCGCTCGAGGGCAACTTCGTCTGGGAGCGCGTTCGGAGTCTAGGGCTGCCCAAGGTCTACCTGAGCCCTGGATCCCGCAGCCGTGACGACCTGGGAGGGGACAAGAGGCCCAGTACTTCCTCTGCCCTACCGGTCGCCACCATGGTGAGCAAGGGCGAGGAGCTGTT	660
CCGGGTCCTTCTTGTGTTTCAGCCACAGGCACCATGTCCAATCCTGGTGATGTCCGACCTGTTCCGCACAGGAGCAAAGTGTGCCGTTGTCTCTTCGGTCCCGTGGACAGTGAGCAGTTGCGCCGTGATTGCGATGCGCTCATGGCGGGCTGTCTCCAGGAGGCCCGAGAACGGTGGAACTTTGACTTCGTCACGGAGACGCCGCTCGAGGGCAACTTCGTCTGGGAGCGCGTTCGGAGTCTAGGGCTGCCCAAGGTCTACCTGAGCCCTGGATCCCGCAGCCGTGACGACCTGGGAGGGGACAAGAGGCCCAGTACTTCCTCTGCCCTACCGGTCGCCACCATGGTGAGCAAGGGCGAGGAGCTGTT	651
CCGGGTCCTTCTTGTGTTTCAGCCACAGGCACCATGTCCAATCCTGGTGATGTCCGACCTGTTCCGCACAGGAGCAAAGTGTGCCGTTGTCTCTTCGGTCCCGTGGACAGTGAGCAGTTGCGCCGTGATTGCGATGCGCTCATGGCGGGCTGTCTCCAGGAGGCCCGAGAACGGTGGAACTTTGACTTCGTCACGGAGACGCCGCTGGAGGGCAACTTCGTCTGGGAGCGCGTTCGGAGTCTAGGGCTGCCCAAGGTCTACCTGAGCCCTGGGTCCCGCAGCCGTGACGACCTGGGAGGGGACAAGAGGCCCAGTACTTCCTCTGCCCTACCGGTCGCCACCATGGTGAGCAAGGGCGAGGAGCTGTT	648
CCGGGTCCTTCTTGTGTTTCAGCCACAGGCACCATGTCCAATCCTGGTGATGTCCGACCTGTTCCGCACAGGAGCAAAGTGTGCCGTTGTCTCTTCGGTCCCGTGGACAGTGAGCAGTTGCGCCGTGATTGCGATGCGCTGATGGCGGGCTGTCTCCAGGAGGCCCGAGAACGCTGGAACTTTGACTTCGTCACGGAGACGCCGCTGGAGGGCAACTTCGTCTGGGAGCGCGTTCGGAGCCTAGGGCTGCCCAAGGTCTACCTGAGCCCTGGGTCCCGCAGCCGTGACGACCTGGGAGGGGACAAGAGGCCCAGTACTTCCTCTGCCCTACCGGTCGCCACCATGGTGAGCAAGGGCGAGGAGCTGTT	647
CCGGGTCCTTCTTGTGTTTCAGCCACAGGCACCATGTCCAATCCTGGTGATGTCCGACCTGTTCCGCACAGGAGCAAAGTGTGCCGTTGTCTCTTCGGTCCCGTGGACAGTGAGCAGTTGCGCCGTGATTGCGATGCGCTCATGGCGGGCTGTCTCCAGGAGGCCCGAGAACGGTGGAACTTTGACTTCGTCACGGAGACGCCGCTCGAGGGCAACTTCGTCTGGGAGCGCGTTCGGAGTCTAGGGCTGCCCAAGGTCTACCTGAGCCCTGGGTCCCGCAGCCGTGACGACCTGGGAGGGGACAAGAGGCCCAGTACTTCCTCTGCCCTACCGGTCGCCACCATGGTGAGCAAGGGCGAGGAGCTGTT	631
CCGGGTCCTTCTTGTGTTTCAGCCACAGGCACCATGTCCAATCCTGGTGATGTCCGACCTGTTCCGCACAGGAGCAAAGTGTGCCGTTGTCTCTTCGGTCCCGTGGACAGTGAGCAGTTGCGCCGTGATTGCGATGCGCTGATGGCGGGCTGTCTCCAGGAGGCCCGAGAACGCTGGAACTTTGACTTCGTCACGGAGACGCCGCTCGAGGGCAACTTCGTCTGGGAGCGCGTTCGGAGCCTAGGGCTGCCCAAGGTCTACCTGAGCCCTGGGTCCCGCAGCCGTGACGACCTGGGAGGGGACAAGAGGCCCAGTACTTCCTCTGCCCTACCGGTCGCCACCATGGTGAGCAAGGGCGAGGAGCTGTT	609
CCGGGTCCTTCTTGTGTTTCAGCCACAGGCACCATGTCCAATCCTGGTGATGTCCGACCTGTTCCGCACAGGAGCAAAGTGTGCCGTTGTCTCTTCGGTCCCGTGGACAGTGAGCAGTTGCGCCGTGATTGCGATGCGCTCATGGCGGGCTGTCTCCAGGAGGCCCGAGAACGCTGGAACTTTGACTTCGTCACGGAGACGCCGCTCGAGGGCAACTTCGTCTGGGAGCGCGTTCGGAGCCTAGGGCTGCCCAAGGTCTACCTGAGCCCTGGGTCCCGCAGCCGTGACGACCTGGGAGGGGACAAGAGGCCCAGTACTTCCTCTGCCCTACCGGTCGCCACCATGGTGAGCAAGGGCGAGGAGCTGTT	596
CCGGGTCCTTCTTGTGTTTCAGCCACAGGCACCATGTCCAATCCTGGTGATGTCCGACCTGTTCCGCACAGGAGTAAAGTGTGCCGTTGTCTCTTCGGTCCCGTGGATAGTGAGCAGTTGCGCCGTGATTGCGATGCGCTGATGGCGGGCTGTCTCCAGGAGGCCCGAGAACGCTGGAACTTTGACTTCGTCACGGAGACGCCGCTCGAGGGCAACTTCGTCTGGGAGCGCGTTCGGAGCCTAGGGCTGCCCAAGGTCTACCTGAGCCCTGGGTCCCGCAGCCGTGACGACCTGGGAGGGGACAAAAGGCCCAGTACTTCCTCTGCCCTACCGGTCGCCACCATGGTGAGCAAGGGCGAGGAGCTGTT	592
CCGGGTCCTTCTTGTGTTTCAGCCACAGGCACCATGTCCAATCCTGGTGATGTCCGACCTGTTCCGCACAGGAGTAAAGTGTGCCGTTGTCTCTTCGGTCCCGTGGATAGTGAGCAGTTGCGCCGTGATTGCGATGCGCTCATGGCGGGCTGTCTCCAGGAGGCCCGAGAACGGTGGAACTTTGACTTCGTCACGGAGACGCCGCTGGAGGGCAACTTCGTCTGGGAGCGCGTTCGGAGTCTAGGGCTGCCCAAGGTCTACCTGAGCCCTGGATCCCGCAGCCGTGACGACCTGGGAGGGGACAAAAGGCCCAGTACTTCCTCTGCCCTACCGGTCGCCACCATGGTGAGCAAGGGCGAGGAGCTGTT	585
CCGGGTCCTTCTTGTGTTTCAGCCACAGGCACCATGTCCAATCCTGGTGATGTCCGACCTGTTCCGCACAGGAGCAAAGTGTGCCGTTGTCTCTTCGGTCCCGTGGATAGTGAGCAGTTGCGCCGTGATTGCGATGCGCTGATGGCGGGCTGTCTCCAGGAGGCCCGAGAACGCTGGAACTTTGACTTCGTCACGGAGACGCCGCTCGAGGGCAACTTCGTCTGGGAGCGCGTTCGGAGTCTAGGGCTGCCCAAGGTCTACCTGAGCCCTGGGTCCCGCAGCCGTGACGACCTGGGAGGGGACAAGAGGCCCAGTACTTCCTCTGCCCTACCGGTCGCCACCATGGTGAGCAAGGGCGAGGAGCTGTT	569
CCGGGTCCTTCTTGTGTTTCAGCCACAGGCACCATGTCCAATCCTGGTGATGTCCGACCTGTTCCGCACAGGAGTAAAGTGTGCCGTTGTCTCTTCGGTCCCGTGGATAGTGAGCAGTTGCGCCGTGATTGCGATGCGCTCATGGCGGGCTGTCTCCAGGAGGCCCGAGAACGGTGGAACTTTGACTTCGTCACGGAGACGCCGCTCGAGGGCAACTTCGTCTGGGAGCGCGTTCGGAGTCTAGGGCTGCCCAAGGTCTACCTGAGCCCTGGATCCCGCAGCCGTGACGACCTGGGAGGGGACAAAAGGCCCAGTACTTCCTCTGCCCTACCGGTCGCCACCATGGTGAGCAAGGGCGAGGAGCTGTT	565
CCGGGTCCTTCTTGTGTTTCAGCCACAGGCACCATGTCCAATCCTGGTGATGTCCGACCTGTTCCGCACAGGAGTAAAGTGTGCCGTTGTCTCTTCGGTCCCGTGGATAGTGAGCAGTTGCGCCGTGATTGCGATGCGCTGATGGCGGGCTGTCTCCAGGAGGCCCGAGAACGCTGGAACTTTGACTTCGTCACGGAGACGCCGCTGGAGGGCAACTTCGTCTGGGAGCGCGTTCGGAGTCTAGGGCTGCCCAAGGTCTACCTGAGCCCTGGATCCCGCAGCCGTGACGACCTGGGAGGGGACAAAAGGCCCAGTACTTCCTCTGCCCTACCGGTCGCCACCATGGTGAGCAAGGGCGAGGAGCTGTT	560
CCGGGTCCTTCTTGTGTTTCAGCCACAGGCACCATGTCCAATCCTGGTGATGTCCGACCTGTTCCGCACAGGAGCAAAGTGTGCCGTTGTCTCTTCGGTCCCGTGGACAGTGAGCAGTTGCGCCGTGATTGCGATGCGCTCATGGCGGGCTGTCTCCAGGAGGCCCGAGAACGCTGGAACTTTGACTTCGTCACGGAGACGCCGCTGGAGGGCAACTTCGTCTGGGAGCGCGTTCGGAGCCTAGGGCTGCCCAAGGTCTACCTGAGCCCTGGGTCCCGCAGCCGTGACGACCTGGGAGGGGACAAGAGGCCCAGTACTTCCTCTGCCCTACCGGTCGCCACCATGGTGAGCAAGGGCGAGGAGCTGTT	553
CCGGGTCCTTCTTGTGTTTCAGCCACAGGCACCATGTCCAATCCTGGTGATGTCCGACCTGTTCCGCACAGGAGTAAAGTGTGCCGTTGTCTCTTCGGTCCCGTGGATAGTGAGCAGTTGCGCCGTGATTGCGATGCGCTGATGGCGGGCTGTCTCCAGGAGGCCCGAGAACGGTGGAACTTTGACTTCGTCACGGAGACGCCGCTCGAGGGCAACTTCGTCTGGGAGCGCGTTCGGAGTCTAGGGCTGCCCAAGGTCTACCTGAGCCCTGGATCCCGCAGCCGTGACGACCTGGGAGGGGACAAAAGGCCCAGTACTTCCTCTGCCCTACCGGTCGCCACCATGGTGAGCAAGGGCGAGGAGCTGTT	548
CCGGGTCCTTCTTGTGTTTCAGCCACAGGCACCATGTCCAATCCTGGTGATGTCCGACCTGTTCCGCACAGGAGTAAAGTGTGCCGTTGTCTCTTCGGTCCCGTGGACAGTGAGCAGTTGCGCCGTGATTGCGATGCGCTCATGGCGGGCTGTCTCCAGGAGGCCCGAGAACGGTGGAACTTTGACTTCGTCACGGAGACGCCGCTCGAGGGCAACTTCGTCTGGGAGCGCGTTCGGAGTCTAGGGCTGCCCAAGGTCTACCTGAGCCCTGGATCCCGCAGCCGTGACGACCTGGGAGGGGACAAAAGGCCCAGTACTTCCTCTGCCCTACCGGTCGCCACCATGGTGAGCAAGGGCGAGGAGCTGTT	543
CCGGGTCCTTCTTGTGTTTCAGCCACAGGCACCATGTCCAATCCTGGTGATGTCCGACCTGTTCCGCACAGGAGTAAAGTGTGCCGTTGTCTCTTCGGTCCCGTGGATAGTGAGCAGTTGCGCCGTGATTGCGATGCGCTGATGGCGGGCTGTCTCCAGGAGGCCCGAGAACGGTGGAACTTTGACTTCGTCACGGAGACGCCGCTGGAGGGCAACTTCGTCTGGGAGCGCGTTCGGAGTCTAGGGCTGCCCAAGGTCTACCTGAGCCCTGGATCCCGCAGCCGTGACGACCTGGGAGGGGACAAAAGGCCCAGTACTTCCTCTGCCCTACCGGTCGCCACCATGGTGAGCAAGGGCGAGGAGCTGTT	542
CCGGGTCCTTCTTGTGTTTCAGCCACAGGCACCATGTCCAATCCTGGTGATGTCCGACCTGTTCCGCACAGGAGCAAAGTGTGCCGTTGTCTCTTCGGTCCCGTGGACAGTGAGCAGTTGCGCCGTGATTGCGATGCGCTCATGGCGGGCTGTCTCCAGGAGGCCCGAGAACGGTGGAACTTTGACTTCGTCACGGAGACGCCGCTGGAGGGCAACTTCGTCTGGGAGCGCGTTCGGAGCCTAGGGCTGCCCAAGGTCTACCTGAGCCCTGGATCCCGCAGCCGTGACGACCTGGGAGGGGACAAGAGGCCCAGTACTTCCTCTGCCCTACCGGTCGCCACCATGGTGAGCAAGGGCGAGGAGCTGTT	531
CCGGGTCCTTCTTGTGTTTCAGCCACAGGCACCATGTCCAATCCTGGTGATGTCCGACCTGTTCCGCACAGGAGCAAAGTGTGCCGTTGTCTCTTCGGTCCCGTGGACAGTGAGCAGTTGCGCCGTGATTGCGATGCGCTCATGGCGGGCTGTCTCCAGGAGGCCCGAGAACGCTGGAACTTTGACTTCGTCACGGAGACGCCGCTCGAGGGCAACTTCGTCTGGGAGCGCGTTCGGAGTCTAGGGCTGCCCAAGGTCTACCTGAGCCCTGGATCCCGCAGCCGTGACGACCTGGGAGGGGACAAGAGGCCCAGTACTTCCTCTGCCCTACCGGTCGCCACCATGGTGAGCAAGGGCGAGGAGCTGTT	514
CCGGGTCCTTCTTGTGTTTCAGCCACAGGCACCATGTCCAATCCTGGTGATGTCCGACCTGTTCCGCACAGGAGTAAAGTGTGCCGTTGTCTCTTCGGTCCCGTGGATAGTGAGCAGTTGCGCCGTGATTGCGATGCGCTGATGGCGGGCTGTCTCCAGGAGGCCCGAGAACGCTGGAACTTTGACTTCGTCACGGAGACGCCGCTGGAGGGCAACTTCGTCTGGGAGCGCGTTCGGAGCCTAGGGCTGCCCAAGGTCTACCTGAGCCCTGGGTCCCGCAGCCGTGACGACCTGGGAGGGGACAAAAGGCCCAGTACTTCCTCTGCCCTACCGGTCGCCACCATGGTGAGCAAGGGCGAGGAGCTGTT	507
CCGGGTCCTTCTTGTGTTTCAGCCACAGGCACCATGTCCAATCCTGGTGATGTCCGACCTGTTCCGCACAGGAGTAAAGTGTGCCGTTGTCTCTTCGGTCCCGTGGATAGTGAGCAGTTGCGCCGTGATTGCGATGCGCTGATGGCGGGCTGTCTCCAGGAGGCCCGAGAACGCTGGAACTTTGACTTCGTCACGGAGACGCCGCTCGAGGGCAACTTCGTCTGGGAGCGCGTTCGGAGCCTAGGGCTGCCCAAGGTCTACCTGAGCCCTGGATCCCGCAGCCGTGACGACCTGGGAGGGGACAAAAGGCCCAGTACTTCCTCTGCCCTACCGGTCGCCACCATGGTGAGCAAGGGCGAGGAGCTGTT	506
CCGGGTCCTTCTTGTGTTTCAGCCACAGGCACCATGTCCAATCCTGGTGATGTCCGACCTGTTCCGCACAGGAGCAAAGTGTGCCGTTGTCTCTTCGGTCCCGTGGACAGTGAGCAGTTGCGCCGTGATTGCGATGCGCTGATGGCGGGCTGTCTCCAGGAGGCCCGAGAACGCTGGAACTTTGACTTCGTCACGGAGACGCCGCTCGAGGGCAACTTCGTCTGGGAGCGCGTTCGGAGTCTAGGGCTGCCCAAGGTCTACCTGAGCCCTGGATCCCGCAGCCGTGACGACCTGGGAGGGGACAAGAGGCCCAGTACTTCCTCTGCCCTACCGGTCGCCACCATGGTGAGCAAGGGCGAGGAGCTGTT	502
CCGGGTCCTTCTTGTGTTTCAGCCACAGGCACCATGTCCAATCCTGGTGATGTCCGACCTGTTCCGCACAGGAGTAAAGTGTGCCGTTGTCTCTTCGGTCCCGTGGACAGTGAGCAGTTGCGCCGTGATTGCGATGCGCTGATGGCGGGCTGTCTCCAGGAGGCCCGAGAACGCTGGAACTTTGACTTCGTCACGGAGACGCCGCTCGAGGGCAACTTCGTCTGGGAGCGCGTTCGGAGTCTAGGGCTGCCCAAGGTCTACCTGAGCCCTGGATCCCGCAGCCGTGACGACCTGGGAGGGGACAAAAGGCCCAGTACTTCCTCTGCCCTACCGGTCGCCACCATGGTGAGCAAGGGCGAGGAGCTGTT	478
CCGGGTCCTTCTTGTGTTTCAGCCACAGGCACCATGTCCAATCCTGGTGATGTCCGACCTGTTCCGCACAGGAGTAAAGTGTGCCGTTGTCTCTTCGGTCCCGTGGATAGTGAGCAGTTGCGCCGTGATTGCGATGCGCTCATGGCGGGCTGTCTCCAGGAGGCCCGAGAACGCTGGAACTTTGACTTCGTCACGGAGACGCCGCTCGAGGGCAACTTCGTCTGGGAGCGCGTTCGGAGTCTAGGGCTGCCCAAGGTCTACCTGAGCCCTGGATCCCGCAGCCGTGACGACCTGGGAGGGGACAAAAGGCCCAGTACTTCCTCTGCCCTACCGGTCGCCACCATGGTGAGCAAGGGCGAGGAGCTGTT	464
CCGGGTCCTTCTTGTGTTTCAGCCACAGGCACCATGTCCAATCCTGGTGATGTCCGACCTGTTCCGCACAGGAGTAAAGTGTGCCGTTGTCTCTTCGGTCCCGTGGATAGTGAGCAGTTGCGCCGTGATTGCGATGCGCTGATGGCGGGCTGTCTCCAGGAGGCCCGAGAACGCTGGAACTTTGACTTCGTCACGGAGACGCCGCTGGAGGGCAACTTCGTCTGGGAGCGCGTTCGGAGCCTAGGGCTGCCCAAGGTCTACCTGAGCCCTGGATCCCGCAGCCGTGACGACCTGGGAGGGGACAAAAGGCCCAGTACTTCCTCTGCCCTACCGGTCGCCACCATGGTGAGCAAGGGCGAGGAGCTGTT	462
CCGGGTCCTTCTTGTGTTTCAGCCACAGGCACCATGTCCAATCCTGGTGATGTCCGACCTGTTCCGCACAGGAGCAAAGTGTGCCGTTGTCTCTTCGGTCCCGTGGACAGTGAGCAGTTGCGCCGTGATTGCGATGCGCTGATGGCGGGCTGTCTCCAGGAGGCCCGAGAACGCTGGAACTTTGACTTCGTCACGGAGACGCCGCTCGAGGGCAACTTCGTCTGGGAGCGCGTTCGGAGTCTAGGGCTGCCCAAGGTCTACCTGAGCCCTGGGTCCCGCAGCCGTGACGACCTGGGAGGGGACAAGAGGCCCAGTACTTCCTCTGCCCTACCGGTCGCCACCATGGTGAGCAAGGGCGAGGAGCTGTT	460
CCGGGTCCTTCTTGTGTTTCAGCCACAGGCACCATGTCCAATCCTGGTGATGTCCGACCTGTTCCGCACAGGAGTAAAGTGTGCCGTTGTCTCTTCGGTCCCGTGGACAGTGAGCAGTTGCGCCGTGATTGCGATGCGCTCATGGCGGGCTGTCTCCAGGAGGCCCGAGAACGGTGGAACTTTGACTTCGTCACGGAGACGCCGCTGGAGGGCAACTTCGTCTGGGAGCGCGTTCGGAGTCTAGGGCTGCCCAAGGTCTACCTGAGCCCTGGATCCCGCAGCCGTGACGACCTGGGAGGGGACAAAAGGCCCAGTACTTCCTCTGCCCTACCGGTCGCCACCATGGTGAGCAAGGGCGAGGAGCTGTT	455
CCGGGTCCTTCTTGTGTTTCAGCCACAGGCACCATGTCCAATCCTGGTGATGTCCGACCTGTTCCGCACAGGAGTAAAGTGTGCCGTTGTCTCTTCGGTCCCGTGGATAGTGAGCAGTTGCGCCGTGATTGCGATGCGCTGATGGCGGGCTGTCTCCAGGAGGCCCGAGAACGCTGGAACTTTGACTTCGTCACGGAGACGCCGCTCGAGGGCAACTTCGTCTGGGAGCGCGTTCGGAGTCTAGGGCTGCCCAAGGTCTACCTGAGCCCTGGGTCCCGCAGCCGTGACGACCTGGGAGGGGACAAAAGGCCCAGTACTTCCTCTGCCCTACCGGTCGCCACCATGGTGAGCAAGGGCGAGGAGCTGTT	451
CCGGGTCCTTCTTGTGTTTCAGCCACAGGCACCATGTCCAATCCTGGTGATGTCCGACCTGTTCCGCACAGGAGTAAAGTGTGCCGTTGTCTCTTCGGTCCCGTGGATAGTGAGCAGTTGCGCCGTGATTGCGATGCGCTCATGGCGGGCTGTCTCCAGGAGGCCCGAGAACGGTGGAACTTTGACTTCGTCACGGAGACGCCGCTGGAGGGCAACTTCGTCTGGGAGCGCGTTCGGAGCCTAGGGCTGCCCAAGGTCTACCTGAGCCCTGGGTCCCGCAGCCGTGACGACCTGGGAGGGGACAAAAGGCCCAGTACTTCCTCTGCCCTACCGGTCGCCACCATGGTGAGCAAGGGCGAGGAGCTGTT	450
CCGGGTCCTTCTTGTGTTTCAGCCACAGGCACCATGTCCAATCCTGGTGATGTCCGACCTGTTCCGCACAGGAGCAAAGTGTGCCGTTGTCTCTTCGGTCCCGTGGACAGTGAGCAGTTGCGCCGTGATTGCGATGCGCTCATGGCGGGCTGTCTCCAGGAGGCCCGAGAACGCTGGAACTTTGACTTCGTCACGGAGACGCCGCTCGAGGGCAACTTCGTCTGGGAGCGCGTTCGGAGTCTAGGGCTGCCCAAGGTCTACCTGAGCCCTGGGTCCCGCAGCCGTGACGACCTGGGAGGGGACAAGAGGCCCAGTACTTCCTCTGCCCTACCGGTCGCCACCATGGTGAGCAAGGGCGAGGAGCTGTT	436
CCGGGTCCTTCTTGTGTTTCAGCCACAGGCACCATGTCCAATCCTGGTGATGTCCGACCTGTTCCGCACAGGAGTAAAGTGTGCCGTTGTCTCTTCGGTCCCGTGGACAGTGAGCAGTTGCGCCGTGATTGCGATGCGCTCATGGCGGGCTGTCTCCAGGAGGCCCGAGAACGCTGGAACTTTGACTTCGTCACGGAGACGCCGCTCGAGGGCAACTTCGTCTGGGAGCGCGTTCGGAGTCTAGGGCTGCCCAAGGTCTACCTGAGCCCTGGATCCCGCAGCCGTGACGACCTGGGAGGGGACAAAAGGCCCAGTACTTCCTCTGCCCTACCGGTCGCCACCATGGTGAGCAAGGGCGAGGAGCTGTT	435
CCGGGTCCTTCTTGTGTTTCAGCCACAGGCACCATGTCCAATCCTGGTGATGTCCGACCTGTTCCGCACAGGAGTAAAGTGTGCCGTTGTCTCTTCGGTCCCGTGGATAGTGAGCAGTTGCGCCGTGATTGCGATGCGCTGATGGCGGGCTGTCTCCAGGAGGCCCGAGAACGGTGGAACTTTGACTTCGTCACGGAGACGCCGCTGGAGGGCAACTTCGTCTGGGAGCGCGTTCGGAGCCTAGGGCTGCCCAAGGTCTACCTGAGCCCTGGGTCCCGCAGCCGTGACGACCTGGGAGGGGACAAAAGGCCCAGTACTTCCTCTGCCCTACCGGTCGCCACCATGGTGAGCAAGGGCGAGGAGCTGTT	429
CCGGGTCCTTCTTGTGTTTCAGCCACAGGCACCATGTCCAATCCTGGTGATGTCCGACCTGTTCCGCACAGGAGTAAAGTGTGCCGTTGTCTCTTCGGTCCCGTGGACAGTGAGCAGTTGCGCCGTGATTGCGATGCGCTCATGGCGGGCTGTCTCCAGGAGGCCCGAGAACGGTGGAACTTTGACTTCGTCACGGAGACGCCGCTGGAGGGCAACTTCGTCTGGGAGCGCGTTCGGAGCCTAGGGCTGCCCAAGGTCTACCTGAGCCCTGGGTCCCGCAGCCGTGACGACCTGGGAGGGGACAAAAGGCCCAGTACTTCCTCTGCCCTACCGGTCGCCACCATGGTGAGCAAGGGCGAGGAGCTGTT	397
CCGGGTCCTTCTTGTGTTTCAGCCACAGGCACCATGTCCAATCCTGGTGATGTCCGACCTGTTCCGCACAGGAGTAAAGTGTGCCGTTGTCTCTTCGGTCCCGTGGACAGTGAGCAGTTGCGCCGTGATTGCGATGCGCTCATGGCGGGCTGTCTCCAGGAGGCCCGAGAACGGTGGAACTTTGACTTCGTCACGGAGACGCCGCTGGAGGGCAACTTCGTCTGGGAGCGCGTTCGGAGCCTAGGGCTGCCCAAGGTCTACCTGAGCCCTGGATCCCGCAGCCGTGACGACCTGGGAGGGGACAAAAGGCCCAGTACTTCCTCTGCCCTACCGGTCGCCACCATGGTGAGCAAGGGCGAGGAGCTGTT	363
CCGGGTCCTTCTTGTGTTTCAGCCACAGGCACCATGTCCAATCCTGGTGATGTCCGACCTGTTCCGCACAGGAGTAAAGTGTGCCGTTGTCTCTTCGGTCCCGTGGATAGTGAGCAGTTGCGCCGTGATTGCGATGCGCTCATGGCGGGCTGTCTCCAGGAGGCCCGAGAACGGTGGAACTTTGACTTCGTCACGGAGACGCCGCTGGAGGGCAACTTCGTCTGGGAGCGCGTTCGGAGCCTAGGGCTGCCCAAGGTCTACCTGAGCCCTGGATCCCGCAGCCGTGACGACCTGGGAGGGGACAAAAGGCCCAGTACTTCCTCTGCCCTACCGGTCGCCACCATGGTGAGCAAGGGCGAGGAGCTGTT	354
CCGGGTCCTTCTTGTGTTTCAGCCACAGGCACCATGTCCAATCCTGGTGATGTCCGACCTGTTCCGCACAGGAGCAAAGTGTGCCGTTGTCTCTTCGGTCCCGTGGACAGTGAGCAGTTGCGCCGTGATTGCGATGCGCTGATGGCGGGCTGTCTCCAGGAGGCCCGAGAACGGTGGAACTTTGACTTCGTCACGGAGACGCCGCTGGAGGGCAACTTCGTCTGGGAGCGCGTTCGGAGTCTAGGGCTGCCCAAGGTCTACCTGAGCCCTGGATCCCGCAGCCGTGACGACCTGGGAGGGGACAAAAGGCCCAGTACTTCCTCTGCCCTACCGGTCGCCACCATGGTGAGCAAGGGCGAGGAGCTGTT	352
CCGGGTCCTTCTTGTGTTTCAGCCACAGGCACCATGTCCAATCCTGGTGATGTCCGACCTGTTCCGCACAGGAGTAAAGTGTGCCGTTGTCTCTTCGGTCCCGTGGATAGTGAGCAGTTGCGCCGTGATTGCGATGCGCTGATGGCGGGCTGTCTCCAGGAGGCCCGAGAACGGTGGAACTTTGACTTCGTCACGGAGACGCCGCTGGAGGGCAACTTCGTCTGGGAGCGCGTTCGGAGCCTAGGGCTGCCCAAGGTCTACCTGAGCCCTGGATCCCGCAGCCGTGACGACCTGGGAGGGGACAAAAGGCCCAGTACTTCCTCTGCCCTACCGGTCGCCACCATGGTGAGCAAGGGCGAGGAGCTGTT	346
CCGGGTCCTTCTTGTGTTTCAGCCACAGGCACCATGTCCAATCCTGGTGATGTCCGACCTGTTCCGCACAGGAGCAAAGTGTGCCGTTGTCTCTTCGGTCCCGTGGACAGTGAGCAGTTGCGCCGTGATTGCGATGCGCTGATGGCGGGCTGTCTCCAGGAGGCCCGAGAACGGTGGAACTTTGACTTCGTCACGGAGACGCCGCTCGAGGGCAACTTCGTCTGGGAGCGCGTTCGGAGTCTAGGGCTGCCCAAGGTCTACCTGAGCCCTGGATCCCGCAGCCGTGACGACCTGGGAGGGGACAAAAGGCCCAGTACTTCCTCTGCCCTACCGGTCGCCACCATGGTGAGCAAGGGCGAGGAGCTGTT	335
CCGGGTCCTTCTTGTGTTTCAGCCACAGGCACCATGTCCAATCCTGGTGATGTCCGACCTGTTCCGCACAGGAGCAAAGTGTGCCGTTGTCTCTTCGGTCCCGTGGACAGTGAGCAGTTGCGCCGTGATTGCGATGCGCTGATGGCGGGCTGTCTCCAGGAGGCCCGAGAACGGTGGAACTTTGACTTCGTCACGGAGACGCCGCTGGAGGGCAACTTCGTCTGGGAGCGCGTTCGGAGCCTAGGGCTGCCCAAGGTCTACCTGAGCCCTGGGTCCCGCAGCCGTGACGACCTGGGAGGGGACAAAAGGCCCAGTACTTCCTCTGCCCTACCGGTCGCCACCATGGTGAGCAAGGGCGAGGAGCTGTT	319
CCGGGTCCTTCTTGTGTTTCAGCCACAGGCACCATGTCCAATCCTGGTGATGTCCGACCTGTTCCGCACAGGAGCAAAGTGTGCCGTTGTCTCTTCGGTCCCGTGGATAGTGAGCAGTTGCGCCGTGATTGCGATGCGCTGATGGCGGGCTGTCTCCAGGAGGCCCGAGAACGCTGGAACTTTGACTTCGTCACGGAGACGCCGCTGGAGGGCAACTTCGTCTGGGAGCGCGTTCGGAGTCTAGGGCTGCCCAAGGTCTACCTGAGCCCTGGATCCCGCAGCCGTGACGACCTGGGAGGGGACAAAAGGCCCAGTACTTCCTCTGCCCTACCGGTCGCCACCATGGTGAGCAAGGGCGAGGAGCTGTT	317
CCGGGTCCTTCTTGTGTTTCAGCCACAGGCACCATGTCCAATCCTGGTGATGTCCGACCTGTTCCGCACAGGAGCAAAGTGTGCCGTTGTCTCTTCGGTCCCGTGGATAGTGAGCAGTTGCGCCGTGATTGCGATGCGCTGATGGCGGGCTGTCTCCAGGAGGCCCGAGAACGGTGGAACTTTGACTTCGTCACGGAGACGCCGCTCGAGGGCAACTTCGTCTGGGAGCGCGTTCGGAGTCTAGGGCTGCCCAAGGTCTACCTGAGCCCTGGATCCCGCAGCCGTGACGACCTGGGAGGGGACAAAAGGCCCAGTACTTCCTCTGCCCTACCGGTCGCCACCATGGTGAGCAAGGGCGAGGAGCTGTT	315
CCGGGTCCTTCTTGTGTTTCAGCCACAGGCACCATGTCCAATCCTGGTGATGTCCGACCTGTTCCGCACAGGAGCAAAGTGTGCCGTTGTCTCTTCGGTCCCGTGGATAGTGAGCAGTTGCGCCGTGATTGCGATGCGCTGATGGCGGGCTGTCTCCAGGAGGCCCGAGAACGGTGGAACTTTGACTTCGTCACGGAGACGCCGCTGGAGGGCAACTTCGTCTGGGAGCGCGTTCGGAGTCTAGGGCTGCCCAAGGTCTACCTGAGCCCTGGATCCCGCAGCCGTGACGACCTGGGAGGGGACAAAAGGCCCAGTACTTCCTCTGCCCTACCGGTCGCCACCATGGTGAGCAAGGGCGAGGAGCTGTT	312
CCGGGTCCTTCTTGTGTTTCAGCCACAGGCACCATGTCCAATCCTGGTGATGTCCGACCTGTTCCGCACAGGAGCAAAGTGTGCCGTTGTCTCTTCGGTCCCGTGGATAGTGAGCAGTTGCGCCGTGATTGCGATGCGCTCATGGCGGGCTGTCTCCAGGAGGCCCGAGAACGGTGGAACTTTGACTTCGTCACGGAGACGCCGCTGGAGGGCAACTTCGTCTGGGAGCGCGTTCGGAGTCTAGGGCTGCCCAAGGTCTACCTGAGCCCTGGATCCCGCAGCCGTGACGACCTGGGAGGGGACAAAAGGCCCAGTACTTCCTCTGCCCTACCGGTCGCCACCATGGTGAGCAAGGGCGAGGAGCTGTT	306
CCGGGTCCTTCTTGTGTTTCAGCCACAGGCACCATGTCCAATCCTGGTGATGTCCGACCTGTTCCGCACAGGAGCAAAGTGTGCCGTTGTCTCTTCGGTCCCGTGGACAGTGAGCAGTTGCGCCGTGATTGCGATGCGCTGATGGCGGGCTGTCTCCAGGAGGCCCGAGAACGCTGGAACTTTGACTTCGTCACGGAGACGCCGCTGGAGGGCAACTTCGTCTGGGAGCGCGTTCGGAGTCTAGGGCTGCCCAAGGTCTACCTGAGCCCTGGATCCCGCAGCCGTGACGACCTGGGAGGGGACAAAAGGCCCAGTACTTCCTCTGCCCTACCGGTCGCCACCATGGTGAGCAAGGGCGAGGAGCTGTT	299
CCGGGTCCTTCTTGTGTTTCAGCCACAGGCACCATGTCCAATCCTGGTGATGTCCGACCTGTTCCGCACAGGAGCAAAGTGTGCCGTTGTCTCTTCGGTCCCGTGGATAGTGAGCAGTTGCGCCGTGATTGCGATGCGCTCATGGCGGGCTGTCTCCAGGAGGCCCGAGAACGGTGGAACTTTGACTTCGTCACGGAGACGCCGCTCGAGGGCAACTTCGTCTGGGAGCGCGTTCGGAGTCTAGGGCTGCCCAAGGTCTACCTGAGCCCTGGATCCCGCAGCCGTGACGACCTGGGAGGGGACAAAAGGCCCAGTACTTCCTCTGCCCTACCGGTCGCCACCATGGTGAGCAAGGGCGAGGAGCTGTT	290
CCGGGTCCTTCTTGTGTTTCAGCCACAGGCACCATGTCCAATCCTGGTGATGTCCGACCTGTTCCGCACAGGAGCAAAGTGTGCCGTTGTCTCTTCGGTCCCGTGGACAGTGAGCAGTTGCGCCGTGATTGCGATGCGCTCATGGCGGGCTGTCTCCAGGAGGCCCGAGAACGGTGGAACTTTGACTTCGTCACGGAGACGCCGCTGGAGGGCAACTTCGTCTGGGAGCGCGTTCGGAGTCTAGGGCTGCCCAAGGTCTACCTGAGCCCTGGGTCCCGCAGCCGTGACGACCTGGGAGGGGACAAAAGGCCCAGTACTTCCTCTGCCCTACCGGTCGCCACCATGGTGAGCAAGGGCGAGGAGCTGTT	284
CCGGGTCCTTCTTGTGTTTCAGCCACAGGCACCATGTCCAATCCTGGTGATGTCCGACCTGTTCCGCACAGGAGCAAAGTGTGCCGTTGTCTCTTCGGTCCCGTGGATAGTGAGCAGTTGCGCCGTGATTGCGATGCGCTGATGGCGGGCTGTCTCCAGGAGGCCCGAGAACGCTGGAACTTTGACTTCGTCACGGAGACGCCGCTGGAGGGCAACTTCGTCTGGGAGCGCGTTCGGAGCCTAGGGCTGCCCAAGGTCTACCTGAGCCCTGGGTCCCGCAGCCGTGACGACCTGGGAGGGGACAAAAGGCCCAGTACTTCCTCTGCCCTACCGGTCGCCACCATGGTGAGCAAGGGCGAGGAGCTGTT	280
CCGGGTCCTTCTTGTGTTTCAGCCACAGGCACCATGTCCAATCCTGGTGATGTCCGACCTGTTCCGCACAGGAGCAAAGTGTGCCGTTGTCTCTTCGGTCCCGTGGATAGTGAGCAGTTGCGCCGTGATTGCGATGCGCTGATGGCGGGCTGTCTCCAGGAGGCCCGAGAACGCTGGAACTTTGACTTCGTCACGGAGACGCCGCTCGAGGGCAACTTCGTCTGGGAGCGCGTTCGGAGCCTAGGGCTGCCCAAGGTCTACCTGAGCCCTGGATCCCGCAGCCGTGACGACCTGGGAGGGGACAAAAGGCCCAGTACTTCCTCTGCCCTACCGGTCGCCACCATGGTGAGCAAGGGCGAGGAGCTGTT	270
CCGGGTCCTTCTTGTGTTTCAGCCACAGGCACCATGTCCAATCCTGGTGATGTCCGACCTGTTCCGCACAGGAGCAAAGTGTGCCGTTGTCTCTTCGGTCCCGTGGACAGTGAGCAGTTGCGCCGTGATTGCGATGCGCTCATGGCGGGCTGTCTCCAGGAGGCCCGAGAACGGTGGAACTTTGACTTCGTCACGGAGACGCCGCTCGAGGGCAACTTCGTCTGGGAGCGCGTTCGGAGCCTAGGGCTGCCCAAGGTCTACCTGAGCCCTGGGTCCCGCAGCCGTGACGACCTGGGAGGGGACAAAAGGCCCAGTACTTCCTCTGCCCTACCGGTCGCCACCATGGTGAGCAAGGGCGAGGAGCTGTT	268
CCGGGTCCTTCTTGTGTTTCAGCCACAGGCACCATGTCCAATCCTGGTGATGTCCGACCTGTTCCGCACAGGAGCAAAGTGTGCCGTTGTCTCTTCGGTCCCGTGGATAGTGAGCAGTTGCGCCGTGATTGCGATGCGCTCATGGCGGGCTGTCTCCAGGAGGCCCGAGAACGCTGGAACTTTGACTTCGTCACGGAGACGCCGCTCGAGGGCAACTTCGTCTGGGAGCGCGTTCGGAGTCTAGGGCTGCCCAAGGTCTACCTGAGCCCTGGATCCCGCAGCCGTGACGACCTGGGAGGGGACAAAAGGCCCAGTACTTCCTCTGCCCTACCGGTCGCCACCATGGTGAGCAAGGGCGAGGAGCTGTT	263
CCGGGTCCTTCTTGTGTTTCAGCCACAGGCACCATGTCCAATCCTGGTGATGTCCGACCTGTTCCGCACAGGAGCAAAGTGTGCCGTTGTCTCTTCGGTCCCGTGGACAGTGAGCAGTTGCGCCGTGATTGCGATGCGCTCATGGCGGGCTGTCTCCAGGAGGCCCGAGAACGGTGGAACTTTGACTTCGTCACGGAGACGCCGCTCGAGGGCAACTTCGTCTGGGAGCGCGTTCGGAGCCTAGGGCTGCCCAAGGTCTACCTGAGCCCTGGATCCCGCAGCCGTGACGACCTGGGAGGGGACAAAAGGCCCAGTACTTCCTCTGCCCTACCGGTCGCCACCATGGTGAGCAAGGGCGAGGAGCTGTT	253
CCGGGTCCTTCTTGTGTTTCAGCCACAGGCACCATGTCCAATCCTGGTGATGTCCGACCTGTTCCGCACAGGAGCAAAGTGTGCCGTTGTCTCTTCGGTCCCGTGGACAGTGAGCAGTTGCGCCGTGATTGCGATGCGCTGATGGCGGGCTGTCTCCAGGAGGCCCGAGAACGCTGGAACTTTGACTTCGTCACGGAGACGCCGCTGGAGGGCAACTTCGTCTGGGAGCGCGTTCGGAGCCTAGGGCTGCCCAAGGTCTACCTGAGCCCTGGGTCCCGCAGCCGTGACGACCTGGGAGGGGACAAAAGGCCCAGTACTTCCTCTGCCCTACCGGTCGCCACCATGGTGAGCAAGGGCGAGGAGCTGTT	250
CCGGGTCCTTCTTGTGTTTCAGCCACAGGCACCATGTCCAATCCTGGTGATGTCCGACCTGTTCCGCACAGGAGCAAAGTGTGCCGTTGTCTCTTCGGTCCCGTGGATAGTGAGCAGTTGCGCCGTGATTGCGATGCGCTGATGGCGGGCTGTCTCCAGGAGGCCCGAGAACGCTGGAACTTTGACTTCGTCACGGAGACGCCGCTCGAGGGCAACTTCGTCTGGGAGCGCGTTCGGAGCCTAGGGCTGCCCAAGGTCTACCTGAGCCCTGGGTCCCGCAGCCGTGACGACCTGGGAGGGGACAAAAGGCCCAGTACTTCCTCTGCCCTACCGGTCGCCACCATGGTGAGCAAGGGCGAGGAGCTGTT	249
CCGGGT-CTTCTTGTGTTTCAGCCACAGGCACCATGTCCAATCCTGGTGATGTCCGACCTGTTCCGCACAGGAGCAAAGTGTGCCGTTGTCTCTTCGGTCCCGTGGACAGTGAGCAGTTGCGCCGTGATTGCGATGCGCTCATGGCGGGCTGTCTCCAGGAGGCCCGAGAACGGTGGAACTTTGACTTCGTCACGGAGACGCCGCTGGAGGGCAACTTCGTCTGGGAGCGCGTTCGGAGCCTAGGGCTGCCCAAGGTCTACCTGAGCCCTGGGTCCCGCAGCCGTGACGACCTGGGAGGGGACAAGAGGCCCAGTACTTCCTCTGCCCTACCGGTCGCCACCATGGTGAGCAAGGGCGAGGAGCTGTT	248
CCGGGTCCTTCTTGTGTTTCAGCCACAGGCACCATGTCCAATCCTGGTGATGTCCGACCTGTTCCGCACAGGAGCAAAGTGTGCCGTTGTCTCTTCGGTCCCGTGGACAGTGAGCAGTTGCGCCGTGATTGCGATGCGCTCATGGCGGGCTGTCTCCAGGAGGCCCGAGAACGGTGGAACTTTGACTTCGTCACGGAGACGCCGCTCGAGGGCAACTTCGTCTGGGAGCGCGTTCGGAGTCTAGGGCTGCCCAAGGTCTACCTGAGCCCTGGGTCCCGCAGCCGTGACGACCTGGGAGGGGACAAAAGGCCCAGTACTTCCTCTGCCCTACCGGTCGCCACCATGGTGAGCAAGGGCGAGGAGCTGTT	245
CCGGGTCCTTCTTGTGTTTCAGCCACAGGCACCATGTCCAATCCTGGTGATGTCCGACCTGTTCCGCACAGGAGCAAAGTGTGCCGTTGTCTCTTCGGTCCCGTGGACAGTGAGCAGTTGCGCCGTGATTGCGATGCGCTCATGGCGGGCTGTCTCCAGGAGGCCCGAGAACGCTGGAACTTTGACTTCGTCACGGAGACGCCGCTGGAGGGCAACTTCGTCTGGGAGCGCGTTCGGAGTCTAGGGCTGCCCAAGGTCTACCTGAGCCCTGGATCCCGCAGCCGTGACGACCTGGGAGGGGACAAAAGGCCCAGTACTTCCTCTGCCCTACCGGTCGCCACCATGGTGAGCAAGGGCGAGGAGCTGTT	243
CCGGGTCCTTCTTGTGTTTCAGCCACAGGCACCATGTCCAATCCTGGTGATGTCCGACCTGTTCCGCACAGGAGCAAAGTGTGCCGTTGTCTCTTCGGTCCCGTGGATAGTGAGCAGTTGCGCCGTGATTGCGATGCGCTGATGGCGGGCTGTCTCCAGGAGGCCCGAGAACGGTGGAACTTTGACTTCGTCACGGAGACGCCGCTGGAGGGCAACTTCGTCTGGGAGCGCGTTCGGAGCCTAGGGCTGCCCAAGGTCTACCTGAGCCCTGGGTCCCGCAGCCGTGACGACCTGGGAGGGGACAAAAGGCCCAGTACTTCCTCTGCCCTACCGGTCGCCACCATGGTGAGCAAGGGCGAGGAGCTGTT	242
CCGGGTCCTTCTTGTGTTTCAGCCACAGGCACCATGTCCAATCCTGGTGATGTCCGACCTGTTCCGCACAGGAGCAAAGTGTGCCGTTGTCTCTTCGGTCCCGTGGACAGTGAGCAGTTGCGCCGTGATTGCGATGCGCTGATGGCGGGCTGTCTCCAGGAGGCCCGAGAACGGTGGAACTTTGACTTCGTCACGGAGACGCCGCTGGAGGGCAACTTCGTCTGGGAGCGCGTTCGGAGCCTAGGGCTGCCCAAGGTCTACCTGAGCCCTGGATCCCGCAGCCGTGACGACCTGGGAGGGGACAAAAGGCCCAGTACTTCCTCTGCCCTACCGGTCGCCACCATGGTGAGCAAGGGCGAGGAGCTGTT	239
CCGGGTCCTTCTTGTGTTTCAGCCACAGGCACCATGTCCAATCCTGGTGATGTCCGACCTGTTCCGCACAGGAGCAAAGTGTGCCGTTGTCTCTTCGGTCCCGTGGACAGTGAGCAGTTGCGCCGTGATTGCGATGCGCTCATGGCGGGCTGTCTCCAGGAGGCCCGAGAACGCTGGAACTTTGACTTCGTCACGGAGACGCCGCTCGAGGGCAACTTCGTCTGGGAGCGCGTTCGGAGCCTAGGGCTGCCCAAGGTCTACCTGAGCCCTGGGTCCCGCAGCCGTGACGACCTGGGAGGGGACAAAAGGCCCAGTACTTCCTCTGCCCTACCGGTCGCCACCATGGTGAGCAAGGGCGAGGAGCTGTT	238
CCGGGTCCTTCTTGTGTTTCAGCCACAGGCACCATGTCCAATCCTGGTGATGTCCGACCTGTTCCGCACAGGAGCAAAGTGTGCCGTTGTCTCTTCGGTCCCGTGGATAGTGAGCAGTTGCGCCGTGATTGCGATGCGCTGATGGCGGGCTGTCTCCAGGAGGCCCGAGAACGCTGGAACTTTGACTTCGTCACGGAGACGCCGCTCGAGGGCAACTTCGTCTGGGAGCGCGTTCGGAGTCTAGGGCTGCCCAAGGTCTACCTGAGCCCTGGGTCCCGCAGCCGTGACGACCTGGGAGGGGACAAAAGGCCCAGTACTTCCTCTGCCCTACCGGTCGCCACCATGGTGAGCAAGGGCGAGGAGCTGTT	234
CCGGGTCCTTCTTGTGTTTCAGCCACAGGCACCATGTCCAATCCTGGTGATGTCCGACCTGTTCCGCACAGGAGCAAAGTGTGCCGTTGTCTCTTCGGTCCCGTGGACAGTGAGCAGTTGCGCCGTGATTGCGATGCGCTGATGGCGGGCTGTCTCCAGGAGGCCCGAGAACGCTGGAACTTTGACTTCGTCACGGAGACGCCGCTCGAGGGCAACTTCGTCTGGGAGCGCGTTCGGAGCCTAGGGCTGCCCAAGGTCTACCTGAGCCCTGGGTCCCGCAGCCGTGACGACCTGGGAGGGGACAAAAGGCCCAGTACTTCCTCTGCCCTACCGGTCGCCACCATGGTGAGCAAGGGCGAGGAGCTGTT	222
CCGGGTCCTTCTTGTGTTTCAGCCACAGGCACCATGTCCAATCCTGGTGATGTCCGACCTGTTCCGCACAGGAGCAAAGTGTGCCGTTGTCTCTTCGGTCCCGTGGATAGTGAGCAGTTGCGCCGTGATTGCGATGCGCTCATGGCGGGCTGTCTCCAGGAGGCCCGAGAACGGTGGAACTTTGACTTCGTCACGGAGACGCCGCTGGAGGGCAACTTCGTCTGGGAGCGCGTTCGGAGCCTAGGGCTGCCCAAGGTCTACCTGAGCCCTGGGTCCCGCAGCCGTGACGACCTGGGAGGGGACAAAAGGCCCAGTACTTCCTCTGCCCTACCGGTCGCCACCATGGTGAGCAAGGGCGAGGAGCTGTT	220
CCGGGT-CTTCTTGTGTTTCAGCCACAGGCACCATGTCCAATCCTGGTGATGTCCGACCTGTTCCGCACAGGAGTAAAGTGTGCCGTTGTCTCTTCGGTCCCGTGGATAGTGAGCAGTTGCGCCGTGATTGCGATGCGCTGATGGCGGGCTGTCTCCAGGAGGCCCGAGAACGCTGGAACTTTGACTTCGTCACGGAGACGCCGCTCGAGGGCAACTTCGTCTGGGAGCGCGTTCGGAGTCTAGGGCTGCCCAAGGTCTACCTGAGCCCTGGATCCCGCAGCCGTGACGACCTGGGAGGGGACAAAAGGCCCAGTACTTCCTCTGCCCTACCGGTCGCCACCATGGTGAGCAAGGGCGAGGAGCTGTT	218
CCGGGTCCTTCTTGTGTTTCAGCCACAGGCACCATGTCCAATCCTGGTGATGTCCGACCTGTTCCGCACAGGAGCAAAGTGTGCCGTTGTCTCTTCGGTCCCGTGGATAGTGAGCAGTTGCGCCGTGATTGCGATGCGCTGATGGCGGGCTGTCTCCAGGAGGCCCGAGAACGGTGGAACTTTGACTTCGTCACGGAGACGCCGCTGGAGGGCAACTTCGTCTGGGAGCGCGTTCGGAGCCTAGGGCTGCCCAAGGTCTACCTGAGCCCTGGATCCCGCAGCCGTGACGACCTGGGAGGGGACAAAAGGCCCAGTACTTCCTCTGCCCTACCGGTCGCCACCATGGTGAGCAAGGGCGAGGAGCTGTT	214
CCGGGTCCTTCTTGTGTTTCAGCCACAGGCACCATGTCCAATCCTGGTGATGTCCGACCTGTTCCGCACAGGAGCAAAGTGTGCCGTTGTCTCTTCGGTCCCGTGGACAGTGAGCAGTTGCGCCGTGATTGCGATGCGCTCATGGCGGGCTGTCTCCAGGAGGCCCGAGAACGCTGGAACTTTGACTTCGTCACGGAGACGCCGCTCGAGGGCAACTTCGTCTGGGAGCGCGTTCGGAGCCTAGGGCTGCCCAAGGTCTACCTGAGCCCTGGATCCCGCAGCCGTGACGACCTGGGAGGGGACAAAAGGCCCAGTACTTCCTCTGCCCTACCGGTCGCCACCATGGTGAGCAAGGGCGAGGAGCTGTT	213
CCGGGTCCTTCTTGTGTTTCAGCCACAGGCACCATGTCCAATCCTGGTGATGTCCGACCTGTTCCGCACAGGAGCAAAGTGTGCCGTTGTCTCTTCGGTCCCGTGGATAGTGAGCAGTTGCGCCGTGATTGCGATGCGCTCATGGCGGGCTGTCTCCAGGAGGCCCGAGAACGGTGGAACTTTGACTTCGTCACGGAGACGCCGCTGGAGGGCAACTTCGTCTGGGAGCGCGTTCGGAGCCTAGGGCTGCCCAAGGTCTACCTGAGCCCTGGATCCCGCAGCCGTGACGACCTGGGAGGGGACAAAAGGCCCAGTACTTCCTCTGCCCTACCGGTCGCCACCATGGTGAGCAAGGGCGAGGAGCTGTT	207
CCGGGTCCTTCTTGTGTTTCAGCCACAGGCACCATGTCCAATCCTGGTGATGTCCGACCTGTTCCGCACAGGAGCAAAGTGTGCCGTTGTCTCTTCGGTCCCGTGGACAGTGAGCAGTTGCGCCGTGATTGCGATGCGCTGATGGCGGGCTGTCTCCAGGAGGCCCGAGAACGCTGGAACTTTGACTTCGTCACGGAGACGCCGCTCGAGGGCAACTTCGTCTGGGAGCGCGTTCGGAGCCTAGGGCTGCCCAAGGTCTACCTGAGCCCTGGATCCCGCAGCCGTGACGACCTGGGAGGGGACAAAAGGCCCAGTACTTCCTCTGCCCTACCGGTCGCCACCATGGTGAGCAAGGGCGAGGAGCTGTT	204
CCGGGTCCTTCTTGTGTTTCAGCCACAGGCACCATGTCCAATCCTGGTGATGTCCGACCTGTTCCGCACAGGAGCAAAGTGTGCCGTTGTCTCTTCGGTCCCGTGGATAGTGAGCAGTTGCGCCGTGATTGCGATGCGCTGATGGCGGGCTGTCTCCAGGAGGCCCGAGAACGCTGGAACTTTGACTTCGTCACGGAGACGCCGCTGGAGGGCAACTTCGTCTGGGAGCGCGTTCGGAGCCTAGGGCTGCCCAAGGTCTACCTGAGCCCTGGATCCCGCAGCCGTGACGACCTGGGAGGGGACAAAAGGCCCAGTACTTCCTCTGCCCTACCGGTCGCCACCATGGTGAGCAAGGGCGAGGAGCTGTT	203
CCGGGTCCTTCTTGTGTTTCAGCCACAGGCACCATGTCCAATCCTGGTGATGTCCGACCTGTTCCGCACAGGAGCAAAGTGTGCCGTTGTCTCTTCGGTCCCGTGGACAGTGAGCAGTTGCGCCGTGATTGCGATGCGCTCATGGCGGGCTGTCTCCAGGAGGCCCGAGAACGCTGGAACTTTGACTTCGTCACGGAGACGCCGCTGGAGGGCAACTTCGTCTGGGAGCGCGTTCGGAGCCTAGGGCTGCCCAAGGTCTACCTGAGCCCTGGGTCCCGCAGCCGTGACGACCTGGGAGGGGACAAAAGGCCCAGTACTTCCTCTGCCCTACCGGTCGCCACCATGGTGAGCAAGGGCGAGGAGCTGTT	202
CCGGGTCCTTCTTGTGTTTCAGCCACAGGCACCATGTCCAATCCTGGTGATGTCCGACCTGTTCCGCACAGGAGCAAAGTGTGCCGTTGTCTCTTCGGTCCCGTGGACAGTGAGCAGTTGCGCCGTGATTGCGATGCGCTCATGGCGGGCTGTCTCCAGGAGGCCCGAGAACGCTGGAACTTTGACTTCGTCACGGAGACGCCGCTGGAGGGCAACTTCGTCTGGGAGCGCGTTCGGAGCCTAGGGCTGCCCAAGGTCTACCTGAGCCCTGGATCCCGCAGCCGTGACGACCTGGGAGGGGACAAAAGGCCCAGTACTTCCTCTGCCCTACCGGTCGCCACCATGGTGAGCAAGGGCGAGGAGCTGTT	189
CCGGGTCCTTCTTGTGTTTCAGCCACAGGCACCATGTCCAATCCTGGTGATGTCCGACCTGTTCCGCACAGGAGCAAAGTGTGCCGTTGTCTCTTCGGTCCCGTGGACAGTGAGCAGTTGCGCCGTGATTGCGATGCGCTGATGGCGGGCTGTCTCCAGGAGGCCCGAGAACGCTGGAACTTTGACTTCGTCACGGAGACGCCGCTGGAGGGCAACTTCGTCTGGGAGCGCGTTCGGAGCCTAGGGCTGCCCAAGGTCTACCTGAGCCCTGGATCCCGCAGCCGTGACGACCTGGGAGGGGACAAAAGGCCCAGTACTTCCTCTGCCCTACCGGTCGCCACCATGGTGAGCAAGGGCGAGGAGCTGTT	189
CCGGG-CCTTCTTGTGTTTCAGCCACAGGCACCATGTCCAATCCTGGTGATGTCCGACCTGTTCCGCACAGGAGCAAAGTGTGCCGTTGTCTCTTCGGTCCCGTGGACAGTGAGCAGTTGCGCCGTGATTGCGATGCGCTCATGGCGGGCTGTCTCCAGGAGGCCCGAGAACGGTGGAACTTTGACTTCGTCACGGAGACGCCGCTGGAGGGCAACTTCGTCTGGGAGCGCGTTCGGAGCCTAGGGCTGCCCAAGGTCTACCTGAGCCCTGGGTCCCGCAGCCGTGACGACCTGGGAGGGGACAAGAGGCCCAGTACTTCCTCTGCCCTACCGGTCGCCACCATGGTGAGCAAGGGCGAGGAGCTGTT	185
CCGGGTCCTTCTTGTGTTTCAGCCACAGGCACCATGTCCAATCCTGGTGATGTCCGACCTGTTCCGCACAGGAGCAAAGTGTGCCGTTGTCTCTTCGGTCCCGTGGACAGTGAGCAGTTGCGCCGTGATTGCGATGCGCTCATGGCGGGCTGTCTCCAGGAGGCCCGAGAACGCTGGAACTTTGACTTCGTCACGGAGACGCCGCTCGAGGGCAACTTCGTCTGGGAGCGCGTTCGGAGTCTAGGGCTGCCCAAGGTCTACCTGAGCCCTGGGTCCCGCAGCCGTGACGACCTGGGAGGGGACAAAAGGCCCAGTACTTCCTCTGCCCTACCGGTCGCCACCATGGTGAGCAAGGGCGAGGAGCTGTT	178
CCGGGTCCTTCTTGTGTTTCAGCCACAGGCACCATGTCCAATCCTGGTGATGTCCGACCTGTTCCGCACAGGAGCAAAGTGTGCCGTTGTCTCTTCGGTCCCGTGGACAGTGAGCAGTTGCGCCGTGATTGCGATGCGCTGATGGCGGGCTGTCTCCAGGAGGCCCGAGAACGCTGGAACTTTGACTTCGTCACGGAGACGCCGCTCGAGGGCAACTTCGTCTGGGAGCGCGTTCGGAGTCTAGGGCTGCCCAAGGTCTACCTGAGCCCTGGGTCCCGCAGCCGTGACGACCTGGGAGGGGACAAAAGGCCCAGTACTTCCTCTGCCCTACCGGTCGCCACCATGGTGAGCAAGGGCGAGGAGCTGTT	178
CCGGGTCCTTCTTGTGTTTCAGCCACAGGCACCATGTCCAATCCTGGTGATGTCCGACCTGTTCCGCACAGGAGCAAAGTGTGCCGTTGTCTCTTCGGTCCCGTGGACAGTGAGCAGTTGCGCCGTGATTGCGATGCGCTCATGGCGGGCTGTCTCCAGGAGGCCCGAGAACGGTGGAACTTTGACTTCGTCACGGAGACGCCGCTGGAGGGCAACTTCGTCTGGGAGCGCGTTCGGAGCCTAGGGCTGCCCAAGGTCTACCTGAGCCCTGGGTCCCGCAGCCGTGACGACCTGGGAGGGGACAAGAGGCCCAGTACTTCCTCTGCCCTGCCGGTCGCCACCATGGTGAGCAAGGGCGAGGAGCTGTT	175
CCGGGTCCTTCTTGTGTTTCAGCCACAGGCACCATGTCCAATCCTGGTGATGTCCGACCTGTTCCGCACAGGAGTAAAGTGTGCCGTTGTCTCTTCGGTCCCGTGGATAGTGAGCAGTTGCGCCGTGATTGCGATGCGCTGATGGTGGGCTGTCTCCAGGAGGCCCGAGAACGCTGGAACTTTGACTTCGTCACGGAGACGCCGCTCGAGGGCAACTTCGTCTGGGAGCGCGTTCGGAGTCTAGGGCTGCCCAAGGTCTACCTGAGCCCTGGATCCCGCAGCCGTGACGACCTGGGAGGGGACAAAAGGCCCAGTACTTCCTCTGCCCTACCGGTCGCCACCATGGTGAGCAAGGGCGAGGAGCTGTT	175
CCGGGTCCTTCTTGTGTTTCAGCCACAGGCACCATGTCCAATCCTGGTGATGTCCGACCTGTTCCGCACAGGAGCAAAGTGTGCCGTTGTCTCTTCGGTCCCGTGGACAGTGAGCAGTTGCGCCGTGATTGCGATGCGCTCATGGCGGGCTGTCTCCAGGAGGCCCGAGAACGGTGGAACTTTGACTTCGTCACGGAGACGCCGCTGGAGGGCAACTTCGTCTGGGAGCGCGTTCGGAGCCTAGGGCTGCCCAAGGTCTACCTGAGCCCTGGGTCCCGCAGCCGTGACGACCTGGGAGGGGACAAGAGGCCCAGTACGTCCTCTGCCCTACCGGTCGCCACCATGGTGAGCAAGGGCGAGGAGCTGTT	167

[truncated: 17 more sheets: Mlh1-1kb-2, Mlh1-1kb-3, Mlh1- + MLH1 16bp-1, Mlh1- + MLH1 16bp-2, Mlh1- + MLH1 16bp-3, Mlh1- + delta754-756 16bp-1, Mlh1- + delta754-756 16bp-2, Mlh1- + delta754-756 16bp-3, Msh2- 16bp-1, Msh2- 16bp-2, Msh2-16bp-3, Msh2-1kb-1, Msh2-1kb-2, Msh2-1kb-3, siTop3a-16bp-1, siTop3a-16bp-2, siTop3a-16bp-3]
